# Supplementary material for: Genetic histories of individuals from multi-faith medieval Sicily
Source: PLoS One. 2026 Jun 24;21(6):e0350298. doi: 10.1371/journal.pone.0350298 (PMC13293407; doi:10.1371/journal.pone.0350298)
Supplement: S1 Table — Summary of the archaeological context, genetic and datation analyses of the new individuals included in the study. (XLSX) [file pone.0350298.s003.xlsx]

## Sheet: S1 Table. Archaeology_Genetic
Supplementary S1 table: Summary of the archaeological context, genetic and datation analyses for all medieval Sicilian ancient individuals
	Archaeological information												General information about the effectuated analyses										Genetic information
Individual Genetic ID	Sites in Fig. 1	Site Name	Acronym	Region	Geographic coordinates	Burial rite	Osteological sex	Age	Tomb	Permission granted by	Repository	Permit numbers	Element for genetic analysis	Element for radiocarbon dating	AMS certificate	Uncalibrated AMS	%Marine	Calibrated age (cal CE) at 95.4% (without marine correction)	Calibrated age (cal CE) at 95.4% (with marine correction)	Mean	Median	Period according to mean date	Methods used for aDNA analysis	Researcher ID by laboratory steps (Drilling-Extraction–Library; Capture; Supervision)	Number of total shotgun reads	Number of total mtDNA capture reads	Endogenous Human DNA content (shotgun sequencing)	% clonality on nulcear geome	Number of total unique shotgun reads mapping on the Human reference genome without duplicates	Endogenous Human DNA of unique human reads content without duplicates (shotgun sequencing)	Nuclear genome depth of coverage	Length nuclear (shotgun)	Number of SNPs covered with transitions on Human Origins set 1 (Allen ancient DNA resource)	Number of SNPs covered without transitions on Human Origins set 1 (Allen ancient DNA resource)	Number of SNPs covered without transition on 1240k set 2 (Allen ancient DNA ressources)	Samples used for smartPCAs and Admixture analyses	Samples used for outgroup f3 statistic (> 30,000 SNPs)	% mtDNA endogenous content (Shotgun)	% mtDNA endogenous content (capture)	% clonality mtDNA (shotgun)	% clonality mtDNA (capture)	Number of unique reads mapping on mtDNA genome without duplicates (Shotgun)	% mtDNA endogenous content of unique mtDNA reads without duplicates (Shotgun)	Number of unique reads mapping on mtDNA genome without duplicates (capture)	% mtDNA endogenous content of unique mtDNA reads without duplicates (capture)	mtDNA depth of coverage (shotgun)	mtDNA depth of coverage enriched (capture)	Length mtDNA (shotgun)	Length mtDNA (capture)
CDMBN1	11	Corso dei Mille	CDM	West, Palermo	38.110°N, 13.363°E	Non-Islamic (Christian or Jewish)	Male	Adult 50-65	C144/Ind6	Soprintendenza di Palermo	Palermo (magazzini Magione)	Authorisation No. 1584 of 20 March 2017	Petrous	Humerus	SUERC-85485	900 ± 23	4	1050–1215	1055–1270	1190	1196	Period 3	Shotgun + mtDNA capture	AM;AM;NW and CFS	8784666	5714289	0.05807	0.193261	409124	0.0468473	0.00840552	64.4595	7473	1389	2374	No	No	4.11078e-05	0.319198	0.220056	0.998766	280	3.20618e-05	7052	0.000393922	1.0793	29.277	63.8679	68.7877
CDMBN10	11	Corso dei Mille	CDM	West, Palermo	38.110°N, 13.363°E	Non-Islamic (Christian or Jewish)	Male	Adult 35-45	C134/Ind13	Soprintendenza di Palermo	Palermo (magazzini Magione)	Authorisation No. 1584 of 20 March 2017	Petrous	Femur	SUERC-85490	921 ± 23	9.3	1040–1200	1050–1270	1177	1188	Period 3	Shotgun	AM;CaptureNotDone;NW and CFS	3630314		0.000201811	0.479197	363	0.000105104	8.14514e-06	70.3994	6	0	0	No	No	2.89542e-07		0		1	2.89542e-07			0.00440582		73
CDMBN11	11	Corso dei Mille	CDM	West, Palermo	38.110°N, 13.363°E	Non-Islamic (Christian or Jewish)	Male	Adult 18-25	C144/Ind5	Soprintendenza di Palermo	Palermo (magazzini Magione)	Authorisation No. 1584 of 20 March 2017	Petrous	Tibia	SUERC-85494	818 ± 23	0	1180–1270	–––	1236	1238	Period 4	Shotgun	AM;CaptureNotDone;NW and CFS	5283199		0.000150032	0.510996	378	7.33662e-05	8.4304e-06	69.9735	4	1	3	No	No	0				0	0			0
CDMBN12	11	Corso dei Mille	CDM	West, Palermo	38.110°N, 13.363°E	Non-Islamic (Christian or Jewish)	Male	Adult	C144/Ind3	Soprintendenza di Palermo	Palermo (magazzini Magione)	Authorisation No. 1584 of 20 March 2017	Petrous	/	/	/	/	/	/	/	/	/	Shotgun	AM;CaptureNotDone;NW and CFS	16437759		0.00433722	0.294113	49998	0.00306159	0.00102308	64.1999	945	160	288	No	No	3.06171e-06		0.32		34	2.08197e-06			0.135253		65.9118
CDMBN16	11	Corso dei Mille	CDM	West, Palermo	38.110°N, 13.363°E	Islamic	Male	Adult 40-50	C120/Ind8	Soprintendenza di Palermo	Palermo (magazzini Magione)	Authorisation No. 1584 of 20 March 2017	Petrous	Femur	SUERC-85495	976 ± 23	6.7	1020–1155	1035–1220	1117	1116	Period 3	Shotgun + mtDNA capture	AM;AM;NW and CFS	3829097	4811814	0.0278461	0.0846634	97033	0.0254885	0.0020275	65.557	1709	315	567	No	No	1.3922e-05	0.315962	0.0566038	0.999159	50	1.3134e-05	4046	0.000265676	0.204116	17.1771	67.64	70.3431
CDMBN4	11	Corso dei Mille	CDM	West, Palermo	38.110°N, 13.363°E	Non-Islamic (Christian or Jewish)	/	Child (9 ± 24 months)	C120/Ind3	Soprintendenza di Palermo	Palermo (magazzini Magione)	Authorisation No. 1584 of 20 March 2017	Petrous	Tibia	SUERC-85486	771 ± 23	14.7	1220–1280	1250–1405	1325	1315	Period 5	Shotgun	AM;CaptureNotDone;NW and CFS	356585203		0.279346	0.246851	74735903	0.210389	1.64887	69.2203	506748	94674	181996	Yes	Yes	0.000165691		0.52117		28183	7.9338e-05			119.429		70.2129
CDMBN7	11	Corso dei Mille	CDM	West, Palermo	38.110°N, 13.363°E	Non-Islamic (Christian or Jewish)	/	Child (10 ± 24 months)	C134/Ind10	Soprintendenza di Palermo	Palermo (magazzini Magione)	Authorisation No. 1584 of 20 March 2017	Petrous	/	/	/	/	/	/	/	/	/	Shotgun + mtDNA capture	AM;AM;NW and CFS	8754832	46539	0.016413	0.278329	101760	0.0118448	0.00207082	63.8473	1845	350	569	No	No	2.36291e-05	0.00471853	0.285714	0.997744	145	1.68779e-05	105	1.06458e-05	0.562496	0.426761	64.2759	67.3429
CDMBN8	11	Corso dei Mille	CDM	West, Palermo	38.110°N, 13.363°E	Non-Islamic (Christian or Jewish)	/	Child (6 ± 24 months)	C144/Ind8	Soprintendenza di Palermo	Palermo (magazzini Magione)	Authorisation No. 1584 of 20 March 2017	Petrous	Metatarsal	SUERC-85489	810 ± 23	2.7	1185–1270	1220–1360	1258	1257	Period 4	Shotgun	AM;CaptureNotDone;NW and CFS	7244873		0.00358038	0.259721	19077	0.00265048	0.000385637	63.4228	352	65	100	No	No	3.19553e-06		0.434783		13	1.80617e-06			0.0443599		56.5385
CDMBN9	11	Corso dei Mille	CDM	West, Palermo	38.110°N, 13.363°E	Non-Islamic (Christian or Jewish)	/	Child (5 ± 24 months)	C144/Ind7	Soprintendenza di Palermo	Palermo (magazzini Magione)	Authorisation No. 1584 of 20 March 2017	Petrous	/	/	/	/	/	/	/	/	/	Shotgun	AM;CaptureNotDone;NW and CFS	10113939		0.00151644	0.270192	11123	0.00110671	0.000222067	62.6383	184	34	57	No	No	2.78592e-06		0.321429		19	1.89045e-06			0.0700706		61.1053
CLESPBN1	12	Casale San Pietro (Castronovo)	CLESP	Center	37.669°N, 13.646°E	Christian	/	/	T204/US206	Soprintendenza di Palermo	Soprintendenza di Palermo	Authorisation No. 4170 of 1st August 2018	Petrous	Skull fragment from temporal bone	SUERC-89277	125± 24	6.7	1680–1940	1690–1935	1830	1847	Period 5	Shotgun	AM;CaptureNotDone;NW and CFS	8507440		4.42273e-05	0.215054	292	3.47161e-05	6.34208e-06	68.1438	4	1	1	No	No	0				0	0			0
CSPBN1	6	Castello San Pietro	CSP	West, Palermo	38.121°N, 13.366°E	Islamic	Male	Adult	T4	Soprintendenza di Palermo / Museo Archeologico Antonino Salinas Palermo	Palermo (Museo Salinas)	Authorisation No. 1584/s15.5 of 20 March 2017	Petrous	Rib	SUERC-89218	1290 ± 24	8	665–775	680–940	786	789	Period 1	Shotgun	AM;CaptureNotDone;NW and CFS	251946576		0.640162	0.254446	119447912	0.477275	2.53954	66.7044	548060	102389	200478	Yes	Yes	0.000272577		0.59433		27674	0.000110576			115.101		68.9136
CSPBN2	6	Castello San Pietro	CSP	West, Palermo	38.121°N, 13.366°E	Islamic	Male	Adult	T6	Soprintendenza di Palermo / Museo Archeologico Antonino Salinas Palermo	Palermo (Museo Salinas)	Authorisation No. 1584/s15.5 of 20 March 2017	Petrous	Rib	SUERC-89219	1243 ± 24	22.7	685–875	775–1020	909	917	Period 2	Shotgun	AM;CaptureNotDone;NW and CFS	313855778		0.410164	0.228014	98811724	0.316641	2.07623	65.924	526937	98498	189980	Yes	No	0.000227484		0.586316		29367	9.41063e-05			121.811		68.7262
CSPBN4	6	Castello San Pietro	CSP	West, Palermo	38.121°N, 13.366°E	Islamic	Female	Adult	T10	Soprintendenza di Palermo / Museo Archeologico Antonino Salinas Palermo	Palermo (Museo Salinas)	Authorisation No. 1584/s15.5 of 20 March 2017	Petrous	Skull fragment from temporal bone	SUERC-89225	1279 ± 24	8	670–810	685–950	800	803	Period 1	Shotgun + mtDNA capture	AM;AM;NW and CFS	5999102	3714628	0.0731622	0.28402	311580	0.0523827	0.00632571	63.6967	5490	987	1698	No	No	3.42964e-05	0.228505	0.27451	0.997998	148	2.48817e-05	7436	0.000457425	0.553685	32.4481	61.9865	72.3012
ENNBN1	15	Enna	ENN	Center	37.513°N, 14.246°E	Christian	?	Adult	DEP 1/SAS1/T1	Soprintendenza di Enna	Servizio Soprintendenza di Enna	Authorisation No. 562 of 2 February 2021	Petrous	Skull fragment from temporal bone	SUERC-101083	334 ±26	9.3	1480–1640	1495–1850	1627	1624	Period 5	Shotgun	EJG;CaptureNotDone;NW	10990290		0.00803072	0.109816	50323	0.00714882	0.000658772	41.072	623	112	196	No	No	6.81882e-06		0.0625		45	6.39264e-06			0.103627		38.1556
ENNBN12	15	Enna	ENN	Center	37.513°N, 14.246°E	Islamic	?	Adult	DEP 12/SAS3/T12	Soprintendenza di Enna	Servizio Soprintendenza di Enna	Authorisation No. 562 of 2 February 2021	Petrous	Skull fragment from temporal bone	SUERC-101093	1012 ±26	1.3	990–1150	1000–1190	1090	1093	Period 3	Shotgun	EJG;CaptureNotDone;NW	16901536		0.0309779	0.107843	343690	0.0276371	0.0050045	45.6848	4789	912	1654	No	No	2.78229e-05		0.101156		311	2.50084e-05			0.823828		43.8907
ENNBN14	15	Enna	ENN	Center	37.513°N, 14.246°E	Islamic	?	Adult	DEP 14/SAS3/T14	Soprintendenza di Enna	Servizio Soprintendenza di Enna	Authorisation No. 562 of 2 February 2021	Cortical bone from skull fragment	Skull fragment from temporal bone	SUERC-101094	984 ±26	2.7	990–1160	1025–1210	1107	1106	Period 3	Shotgun	EJG;CaptureNotDone;NW	13461734		5.3622e-05	0.150338	503	4.55606e-05	6.79309e-06	42.3718	5	0	0	No	No	0				0	0			0
ENNBN6	15	Enna	ENN	Center	37.513°N, 14.246°E	Christian	?	Adult	SAS2/T6	Soprintendenza di Enna	Servizio Soprintendenza di Enna	Authorisation No. 562 of 2 February 2021	Cortical bone from skull fragment	/	/	/	/	/	/	/	/	/	Shotgun	RH;CaptureNotDone;NW	17341493		7.62973e-05	0.123928	919	6.6842e-05	1.1881e-05	40.5615	11	2	4	No	No	2.182e-07		0		3	2.182e-07			0.00730279		40.3333
ENNBN7	15	Enna	ENN	Center	37.513°N, 14.246°E	Islamic	?	Child (16)	DEP 7/SAS2/T7	Soprintendenza di Enna	Servizio Soprintendenza di Enna	Authorisation No. 562 of 2 February 2021	Petrous	Skull fragment from temporal bone	SUERC-101088	941 ±26	5.3	1030–1170	1040–1255	1141	1151	Period 3	Shotgun	RH;CaptureNotDone;NW	16939143		0.211226	0.106086	2226106	0.188818	0.0315809	44.5098	28664	5318	9134	No	No	0.000373207		0.181136		3603	0.000305605			9.30895		42.8088
ENNBN9	15	Enna	ENN	Center	37.513°N, 14.246°E	Islamic	?	Adult	DEP 9/SAS2/T9	Soprintendenza di Enna	Servizio Soprintendenza di Enna	Authorisation No. 562 of 2 February 2021	Petrous	Skull fragment from temporal bone	SUERC-101092	922 ±26	9.3	1030–1210	1050–1270	1174	1186	Period 3	Shotgun	RH;CaptureNotDone;NW	10803358		0.00645876	0.108024	42640	0.00576105	0.000574371	42.2623	545	99	184	No	No	1.08087e-05		0.1625		67	9.05231e-06			0.158308		39.1493
GABN1	7	La Gancia	GA	West, Palermo	38.116°N, 13.371°E	Undetermined	Male	Adult	G303	Soprintendenza di Palermo / Museo Archeologico Antonino Salinas Palermo	Soprintendenza di Palermo	Authorisation No. 1584/s15.5 of 20 March 2017	Talus	Rib	SUERC-89226	1053 ± 24	5.3	900–1030	985–1165	1061	1045	Period 3	Shotgun	AM;CaptureNotDone;NW and CFS	62195186		0.587146	0.642166	12952768	0.210101	0.289735	70.1805	178265	33704	62699	Yes	Yes	0.000322269		0.647977		6994	0.000113446			29.4383		69.7403
GABN2	7	La Gancia	GA	West, Palermo	38.116°N, 13.371°E	Islamic	Male	Adult	C397-401	Soprintendenza di Palermo / Museo Archeologico Antonino Salinas Palermo	Soprintendenza di Palermo	Authorisation No. 1584/s15.5 of 20 March 2017	Petrous	Rib	SUERC-89227	1181 ± 24	8	775–950	780–1015	920	927	Period 2	Shotgun	AM;CaptureNotDone;NW and CFS	61514954		0.482869	0.507672	14437510	0.23773	0.303848	66.0301	192873	36136	63725	Yes	Yes	0.000298037		0.570055		7782	0.000128139			31.3155		66.6753
GABN3	7	La Gancia	GA	West, Palermo	38.116°N, 13.371°E	Islamic	/	Child	C402	Soprintendenza di Palermo / Museo Archeologico Antonino Salinas Palermo	Soprintendenza di Palermo	Authorisation No. 1584/s15.5 of 20 March 2017	Petrous	Skull fragment from temporal bone	SUERC-89228	1208 ± 24	20	710–885	785–1040	933	938	Period 2	Shotgun + mtDNA capture	AM;AM;NW and CFS	3878881	448431	0.0146356	0.425761	26125	0.00840436	0.000542714	65.1767	496	82	139	No	No	1.99453e-05	0.0841944	0.5	0.999184	31	9.97264e-06	366	6.87177e-05	0.11268	1.60668	60.2258	72.735
GABN5	7	La Gancia	GA	West, Palermo	38.116°N, 13.371°E	Islamic	Male	Adult	G338	Soprintendenza di Palermo / Museo Archeologico Antonino Salinas Palermo	Soprintendenza di Palermo	Authorisation No. 1584/s15.5 of 20 March 2017	Petrous	Rib	SUERC-89229	1288 ± 24	16	665–780	685–970	825	827	Period 2	Shotgun	AM;CaptureNotDone;NW and CFS	232130780		0.421862	0.114425	86298865	0.37359	1.86982	67.9787	525881	98299	190631	Yes	Yes	0.000228776		0.456374		28729	0.000124369			120.301		69.3815
GABN6	7	La Gancia	GA	West, Palermo	38.116°N, 13.371°E	Christian	Male	Adult	H227	Soprintendenza di Palermo / Museo Archeologico Antonino Salinas Palermo	Soprintendenza di Palermo	Authorisation No. 1584/s15.5 of 20 March 2017	Talus	Rib	SUERC-89230	393 ± 24	14.7	1445–1620	1470–1785	1581	1575	Period 5	Shotgun	AM;AM;NW and CFS	44848631		0.234034	0.327027	6991302	0.157498	0.155748	69.8942	114337	21647	39189	Yes	No	0.000128791		0.35823		3669	8.26544e-05			15.3056		69.1194
GABN7	7	La Gancia	GA	West, Palermo	38.116°N, 13.371°E	Islamic	Female	Adult	C381/IndA	Soprintendenza di Palermo / Museo Archeologico Antonino Salinas Palermo	Soprintendenza di Palermo	Authorisation No. 1584/s15.5 of 20 March 2017	Petrous	Rib	SUERC-89235	1023 ± 24	1.3	990–1115	995–1180	1081	1085	Period 3	Shotgun	AM;CaptureNotDone;NW and CFS	5942785		2.80028e-05	0.828358	23	4.80645e-06	4.69808e-07	64.087	0	0	0	No	No	0				0	0			0
GABN8	7	La Gancia	GA	West, Palermo	38.116°N, 13.371°E	Islamic	Male	Adult	C381/IndB	Soprintendenza di Palermo / Museo Archeologico Antonino Salinas Palermo	Soprintendenza di Palermo	Authorisation No. 1584/s15.5 of 20 March 2017	Petrous	/	/	/	/	/	/	/	/	/	Shotgun + mtDNA capture	AM;AM;NW and CFS	4885696	1541286	0.0126301	0.265648	44841	0.00927496	0.000976607	68.3317	786	165	281	No	No	9.72153e-06	0.0958813	0.276596	0.998471	34	7.0326e-06	2357	0.000146626	0.134046	11.2806	65.3235	79.2995
GABN9	7	La Gancia	GA	West, Palermo	38.116°N, 13.371°E	Islamic	/	Adult	C474	Soprintendenza di Palermo / Museo Archeologico Antonino Salinas Palermo	Soprintendenza di Palermo	Authorisation No. 1584/s15.5 of 20 March 2017	Petrous	Rib	SUERC-89236	1156 ± 24	1.3	775–975	790–1015	933	936	Period 2	Shotgun	AM;CaptureNotDone;NW and CFS	521216744		0.146355	0.243457	57499203	0.110724	1.19391	65.1457	446423	83568	155426	Yes	Yes	0.000126134		0.589921		26861	5.17251e-05			110.9		68.4079
MABN1	2	Monte Maranfusa	MA	West	37.850°N, 13.131°E	Islamic	Male	Adult	T5402 / loculo 5415	Soprintendenza di Palermo / Museo Archeologico Antonino Salinas Palermo	Palermo (Museo Salinas)	Authorisation No. 1584/s15.5 of 20 March 2017	Petrous	Skull fragment from temporal bone	SUERC-89240	1082 ± 24	5.3	895–1020	905–1150	1022	1014	Period 2	Shotgun	AM;CaptureNotDone;NW and CFS	490911683		0.115666	0.180009	46328417	0.0948452	0.985933	66.7694	423370	79381	149674	Yes	Yes	8.2389e-05		0.454627		21948	4.49327e-05			90.3269		68.1896
MABN2	2	Monte Maranfusa	MA	West	37.850°N, 13.131°E	Islamic	Male	Adult	T5338 / loculo 5341	Soprintendenza di Palermo / Museo Archeologico Antonino Salinas Palermo	Palermo (Museo Salinas)	Authorisation No. 1584/s15.5 of 20 March 2017	Petrous	Skull fragment from temporal bone	SUERC-89245	1102 ± 24	1.3	890–1000	895–1110	978	984	Period 2	Shotgun + mtDNA capture	AM;AM;NW and CFS	4502048	6436866	0.11171	0.278657	357061	0.0805811	0.00767167	67.4101	6600	1218	2095	No	No	5.66454e-05	0.484272	0.258964	0.998981	186	4.19763e-05	6557	0.00049331	0.734806	30.2612	65.457	76.4674
MABN3	2	Monte Maranfusa	MA	West	37.850°N, 13.131°E	Islamic	Female	Adult	T321 / loculo 327	Soprintendenza di Palermo / Museo Archeologico Antonino Salinas Palermo	Palermo (Museo Salinas)	Authorisation No. 1584/s15.5 of 20 March 2017	Petrous	Rib	SUERC-89246	935 ± 21	2.7	1035–1165	1045–1250	1140	1153	Period 3	Shotgun + mtDNA capture	AM;RH;NW and CFS	5845597	10075240	0.153161	0.289235	631621	0.108862	0.0137373	68.2372	11474	2196	3928	No	No	9.92751e-05	0.56548	0.282986	0.998466	413	7.11817e-05	15457	0.000867535	1.69618	83.2459	68.0484	89.2347
MABN4	2	Monte Maranfusa	MA	West	37.850°N, 13.131°E	Islamic	Male	Adult	T5323 / loculo 5326	Soprintendenza di Palermo / Museo Archeologico Antonino Salinas Palermo	Palermo (Museo Salinas)	Authorisation No. 1584/s15.5 of 20 March 2017	Petrous	Rib	SUERC-89247	932 ± 24	2.7	1035–1185	1045–1255	1145	1158	Period 3	Shotgun	AM;CaptureNotDone;NW and CFS	387994576		0.232198	0.247553	67498117	0.174716	1.50696	70.0467	502800	94274	179332	Yes	No	0.000116043		0.466954		23897	6.18565e-05			101.625		70.4615
MIBN1	3	Monte Iato	MI	West	37.968°N, 13.198°E	Islamic	Female	Adult 25-30	US27/SkIIA	Museo Archeologico Antonino Salinas Palermo	Palermo (Museo Salinas)	Authorisation No. 1634 of 16 March 2017	Tooth	Skull fragment from temporal bone	SUERC-91042	911 ± 17	0	1045–1205	–––	1112	1098	Period 3	Shotgun + mtDNA capture	AM;RH;NW and CFS	3834985	13798049	0.0666348	0.0996954	229349	0.0599916	0.00508059	69.5016	3946	741	1312	No	No	0.000328013	0.737759	0.137161	0.99837	1082	0.000283023	22484	0.00120218	4.52538	145.246	69.2985	107.036
MIBN10	3	Monte Iato	MI	West	37.968°N, 13.198°E	Christian	Male	Adult 25-30	US126/T1	Museo Archeologico Antonino Salinas Palermo	Palermo (Museo Salinas)	Authorisation No. 1634 of 16 March 2017	Tooth	Skull fragment from temporal bone	SUERC-90121	954 ± 25	2.7	1030–1160	1035–1230	1124	1125	Period 3	Shotgun + mtDNA capture	AM;AM;NW and CFS	10236227	9957580	0.0431132	0.0837537	401424	0.0395023	0.00890084	69.5673	7162	1319	2358	No	No	8.36446e-05	0.697946	0.12	0.998032	748	7.36072e-05	19594	0.00137338	3.08534	115.82	68.3436	97.9391
MIBN3	3	Monte Iato	MI	West	37.968°N, 13.198°E	Christian	Female	Adult 25-30	US120/T1	Museo Archeologico Antonino Salinas Palermo	Palermo (Museo Salinas)	Authorisation No. 1634 of 16 March 2017	Tooth	Skull fragment from temporal bone	SUERC-90111	873 ± 25	2.7	1055–1230	1130–1280	1215	1218	Period 4	Shotgun + mtDNA capture	AM;AM;NW and CFS	8689895	7064751	0.0333234	0.0798535	264313	0.0306624	0.00587466	69.7335	4575	847	1569	No	No	0.000258466	0.525149	0.122083	0.99631	1956	0.000226912	26068	0.00193773	8.11745	167.43	68.7618	106.419
MIBN4	3	Monte Iato	MI	West	37.968°N, 13.198°E	Christian	Female	Adult 50-60	US122	Museo Archeologico Antonino Salinas Palermo	Palermo (Museo Salinas)	Authorisation No. 1634 of 16 March 2017	Tooth	Skull fragment from temporal bone	SUERC-90112	942 ± 25	1.3	1035–1170	1040–1240	1131	1135	Period 3	Shotgun + mtDNA capture	AM;AM;NW and CFS	5390444	4271005	0.0920157	0.0937744	447448	0.083387	0.00995934	69.8337	7882	1552	2691	No	No	0.000127844	0.3219	0.0976676	0.996733	619	0.000115358	13955	0.00105177	2.57095	81.7565	68.8174	97.0709
MIBN6	3	Monte Iato	MI	West	37.968°N, 13.198°E	Islamic	Female	Adult 25-35	US107/A166/SkIV	Museo Archeologico Antonino Salinas Palermo	Palermo (Museo Salinas)	Authorisation No. 1634 of 16 March 2017	Tooth	Skull fragment from temporal bone	SUERC-90113	917 ± 25	0	1040–1205	–––	1113	1108	Period 3	Shotgun	AM;CaptureNotDone;NW and CFS	9187155		0.000940003	0.0783765	7902	0.000866329	0.000174005	69.088	138	29	41	No	No	1.6774e-05		0.0784314		141	1.54584e-05			0.59038		69.3759
MIBN7	3	Monte Iato	MI	West	37.968°N, 13.198°E	Christian	Female	Adult 60	US120/T4	Museo Archeologico Antonino Salinas Palermo	Palermo (Museo Salinas)	Authorisation No. 1634 of 16 March 2017	Tooth	Skull fragment from temporal bone	SUERC-90114	903 ± 25	6.7	1045–1215	1055–1270	1192	1199	Period 3	Shotgun	AM;CaptureNotDone;NW and CFS	342721403		0.24239	0.420252	48003624	0.140525	1.07368	70.1745	437189	82235	158160	Yes	Yes	0.000356243		0.69299		37361	0.00010937			160.301		71.091
MIBN8	3	Monte Iato	MI	West	37.968°N, 13.198°E	Islamic	/	/	US27N/SkIII	Museo Archeologico Antonino Salinas Palermo	Palermo (Museo Salinas)	Authorisation No. 1634 of 16 March 2017	Tooth	Skull fragment from temporal bone	SUERC-90115	918 ± 25	4	1040–1205	1050–1260	1165	1179	Period 3	Shotgun	AM;CaptureNotDone;NW and CFS	484996719		0.127217	0.454389	33450991	0.069411	0.726026	68.0958	349970	65958	123334	Yes	Yes	0.000130043		0.617654		23962	4.97213e-05			99.7455		68.971
MICBN1	4	Monte Iato Castellazo	MIC	West	37.966°N, 13.210°E	Islamic	Male	/	US29, 30,31	Soprintendenza di Palermo	Palermo (Museo Salinas)	Authorisation No. 1634 of 16 March 2017	Petrous	Skull fragment from temporal bone	SUERC-91043	901 ± 25	0	1045–1215	–––	1134	1154	Period 3	Shotgun + mtDNA capture	AM;RH;NW and CFS	17873426	9605350	0.0946053	0.0726556	1563281	0.0877317	0.0339701	68.1768	27580	5144	9149	No	No	8.39559e-05	0.460211	0.0942513	0.997028	1355	7.60429e-05	28545	0.00136765	5.56678	202.725	68.0708	117.672
OBBN1	8	Oratorio dei Bianchi	OB	West, Palermo	38.116°N, 13.372°E	Islamic	Male	Adult	T14/15/IndA	Soprintendenza di Palermo / Museo Archeologico Antonino Salinas Palermo	Soprintendenza di Palermo	Authorisation No. 1584/s15.5 of 20 March 2017	Petrous	Skull fragment from temporal bone	SUERC-89237	1146 ± 24	2.7	775–980	840–1025	943	945	Period 2	Shotgun + mtDNA capture	AM;RH;NW and CFS	7521379	4496743	0.0196332	0.288922	103737	0.0139607	0.00224228	67.8162	1972	343	621	No	No	1.89755e-05	0.19586	0.262411	0.999251	104	1.39961e-05	3369	0.00014674	0.427666	16.3003	68.1346	80.1659
OBBN2	8	Oratorio dei Bianchi	OB	West, Palermo	38.116°N, 13.372°E	Islamic	Female	Adult	T14/15/IndB	Soprintendenza di Palermo / Museo Archeologico Antonino Salinas Palermo	Soprintendenza di Palermo	Authorisation No. 1584/s15.5 of 20 March 2017	Petrous	Skull fragment from temporal bone	SUERC-89238	1198 ± 21	0	770–890	–––	832	836	Period 2	Shotgun	AM;CaptureNotDone;NW and CFS	345424185		0.342399	0.102072	105914410	0.30745	2.29431	67.9634	536029	99945	192289	Yes	Yes	0.000261895		0.600016		36087	0.000104754			153.349		70.4087
OBBN3	8	Oratorio dei Bianchi	OB	West, Palermo	38.116°N, 13.372°E	Islamic	/	Subadult 13-20	T15/IndC	Soprintendenza di Palermo / Museo Archeologico Antonino Salinas Palermo	Soprintendenza di Palermo	Authorisation No. 1584/s15.5 of 20 March 2017	Petrous	Skull fragment from temporal bone	SUERC-89239	1152 ± 24	10.7	775–980	845–1060	954	956	Period 2	Shotgun	AM;CaptureNotDone;NW and CFS	379344757		0.153524	0.455371	31401842	0.0836136	0.655429	65.4859	326306	61012	111216	Yes	Yes	0.000205991		0.679998		24756	6.59177e-05			102.46		68.5754
PABN1	9	Palazzo Abatellis	PA	West, Palermo	38.116°N, 13.369°E	Islamic	Male	Adult	dep11	Soprintendenza di Palermo	Palermo (Museo Salinas)	Authorisation No. 1584/s15.5 of 20 March 2017	Petrous	/	/	/	/	/	/	/	/	/	Shotgun	AM;CaptureNotDone;NW and CFS	4122817		0.000197053	0.45614	434	0.000107169	9.44874e-06	68.3065	11	4	5	No	No	0				0	0			0
QERBN1	14	Agrigento	QER	Center	37.297°N, 13.592°E	Christian (Byzantine)	Male	Adult 40-55	Ins I/T1/110a	Parco Archeologico della Valle dei Templi Agrigento	Agrigento (Magazzino parco, quartiere ellenistico)	Authorisation No. 2073 of 12 April 2017	Metatarsal	Metatarsal	SUERC-88733	1509 ± 21	14.7	540–615	560–715	622	620	Period 1	Shotgun + mtDNA capture	AM;AM;NW and CFS	2682108	8069743	0.0369821	0.0730511	91285	0.0342805	0.00203373	69.8991	1612	289	518	No	No	4.31863e-05	0.427359	0.104348	0.999416	103	3.86799e-05	4714	0.000249645	0.43177	27.4035	69.4563	96.3193
QERBN10	14	Agrigento	QER	Center	37.297°N, 13.592°E	Christian (Byzantine)	Male	Adult 35	Ins II/T2/13L	Parco Archeologico della Valle dei Templi Agrigento	Agrigento (Magazzino parco, quartiere ellenistico)	Authorisation No. 2073 of 12 April 2017	Petrous	Skull fragment from temporal bone	SUERC-88747	1608 ± 26	12	415–540	425–630	518	520	Period 1	Shotgun	AM;CaptureNotDone;NW and CFS	371952990		0.0842491	0.324176	21077291	0.0569376	0.449687	66.938	266806	50073	94525	Yes	Yes	5.34682e-05		0.443591		11013	2.97502e-05			44.8475		67.4728
QERBN11	14	Agrigento	QER	Center	37.297°N, 13.592°E	Christian (Byzantine)	/	/	Ins II/T2/9L	Parco Archeologico della Valle dei Templi Agrigento	Agrigento (Magazzino parco, quartiere ellenistico)	Authorisation No. 2073 of 12 April 2017	Petrous	Skull fragment from temporal bone	GU52522	Failed due to insufficient carbon.	/	/	/	/	/	/	Shotgun	AM;CaptureNotDone;NW and CFS	2825802		0.000175094	0.316222	333	0.000119725	7.31485e-06	68.9189	2	1	1	No	No	0				0	0			0
QERBN12	14	Agrigento	QER	Center	37.297°N, 13.592°E	Christian (Byzantine)	/	Child 24-30 months	Ins II/T2/11L	Parco Archeologico della Valle dei Templi Agrigento	Agrigento (Magazzino parco, quartiere ellenistico)	Authorisation No. 2073 of 12 April 2017	Talus	/	/	/	/	/	/	/	/	/	Shotgun	AM;CaptureNotDone;NW and CFS	3085452		0.000871069	0.0779903	2459	0.000803134	5.46637e-05	69.7458	30	5	11	No	No	3.2661e-07		0		1	3.2661e-07			0.00440582		73
QERBN15	14	Agrigento	QER	Center	37.297°N, 13.592°E	Christian (Byzantine)	/	Child (2 years)	Ins II/T5/48L	Parco Archeologico della Valle dei Templi Agrigento	Agrigento (Magazzino parco, quartiere ellenistico)	Authorisation No. 2073 of 12 April 2017	Petrous	/	/	/	/	/	/	/	/	/	Shotgun + mtDNA capture	AM;AM;NW and CFS	6378626	7715879	0.0189446	0.24316	90017	0.014338	0.00190652	66.45	1669	326	552	No	No	2.53257e-05	0.440078	0.283019	0.999788	114	1.8158e-05	1633	9.31387e-05	0.461645	7.54415	67.0965	76.5456
QERBN16	14	Agrigento	QER	Center	37.297°N, 13.592°E	Christian (Byzantine)	/	Child (2 years)	Ins II/T5/49L	Parco Archeologico della Valle dei Templi Agrigento	Agrigento (Magazzino parco, quartiere ellenistico)	Authorisation No. 2073 of 12 April 2017	Petrous	Skull fragment from temporal bone	GU52523	Failed due to insufficient carbon.	/	/	/	/	/	/	Shotgun	AM;CaptureNotDone;NW and CFS	3730557		0.000117317	0.28271	307	8.41503e-05	6.77333e-06	69.2215	6	1	3	No	No	0				0	0			0
QERBN17	14	Agrigento	QER	Center	37.297°N, 13.592°E	Christian (Byzantine)	/	Adult 15 -20	Ins II/T1/5L	Parco Archeologico della Valle dei Templi Agrigento	Agrigento (Magazzino parco, quartiere ellenistico)	Authorisation No. 2073 of 12 April 2017	Talus	Talus	GU52524	Failed due to insufficient carbon.	/	/	/	/	/	/	Shotgun	AM;CaptureNotDone;NW and CFS	3425093		4.85371e-05	0.0848485	151	4.44188e-05	3.34507e-06	69.5033	1	0	1	No	No	0				0	0			0
QERBN19	14	Agrigento	QER	Center	37.297°N, 13.592°E	Christian (Byzantine)	Male	Adult 20	Ins II/T3/28L	Parco Archeologico della Valle dei Templi Agrigento	Agrigento (Magazzino parco, quartiere ellenistico)	Authorisation No. 2073 of 12 April 2017	Metatarsal	Metatarsal	SUERC-88748	1558 ± 26	8	430–575	440–645	564	571	Period 1	Shotgun + mtDNA capture	AM;RH;NW and CFS	2706175	4467717	0.047255	0.0482274	120996	0.044976	0.00268745	69.6863	2197	422	743	No	No	3.08523e-05	0.254797	0.0843373	0.996752	76	2.82503e-05	14513	0.000827685	0.315288	93.3505	68.7368	106.575
QERBN2	14	Agrigento	QER	Center	37.297°N, 13.592°E	Christian (Byzantine)	Female	Adult 50-55	Ins I/T1/106a	Parco Archeologico della Valle dei Templi Agrigento	Agrigento (Magazzino parco, quartiere ellenistico)	Authorisation No. 2073 of 12 April 2017	Petrous	Skull fragment from temporal bone	SUERC-88734	1503 ± 21	8	545–630	555–670	613	613	Period 1	Shotgun + mtDNA capture	AM;RH;NW and CFS	3666988	505558	0.0033505	0.0646612	11442	0.00313385	0.000251331	68.9163	195	38	66	No	No	1.36945e-06	0.050234	0	0.997383	5	1.36945e-06	1323	0.000131458	0.0213652	7.1163	70.8	89.1232
QERBN20	14	Agrigento	QER	Center	37.297°N, 13.592°E	Christian (Byzantine)	/	/	Ins II/T3/31L	Parco Archeologico della Valle dei Templi Agrigento	Agrigento (Magazzino parco, quartiere ellenistico)	Authorisation No. 2073 of 12 April 2017	Metatarsal	Metatarsal	SUERC-88749	1602 ± 26	8	415–545	425–620	512	511	Period 1	Shotgun	AM;CaptureNotDone;NW and CFS	434234448		0.22444	0.459205	52468283	0.121376	1.18513	70.8673	459196	86567	165968	Yes	Yes	0.000152765		0.617351		25269	5.84554e-05			108.4		71.0785
QERBN21	14	Agrigento	QER	Center	37.297°N, 13.592°E	Christian (Byzantine)	/	Child (6-10 months)	Ins II/T6/7N	Parco Archeologico della Valle dei Templi Agrigento	Agrigento (Magazzino parco, quartiere ellenistico)	Authorisation No. 2073 of 12 April 2017	Petrous	/	/	/	/	/	/	/	/	/	Shotgun + mtDNA capture	AM;AM;NW and CFS	2826312	12155598	0.0595972	0.0851878	153210	0.0545202	0.00328307	67.2312	2760	498	884	No	No	6.93913e-05	0.711771	0.112821	0.999453	173	6.15626e-05	6651	0.000389449	0.704388	32.3668	67.4624	80.6324
QERBN22	14	Agrigento	QER	Center	37.297°N, 13.592°E	Christian (Byzantine)	/	Child (3-4 years)	Ins II/T6/6N	Parco Archeologico della Valle dei Templi Agrigento	Agrigento (Magazzino parco, quartiere ellenistico)	Authorisation No. 2073 of 12 April 2017	Petrous	Skull fragment from temporal bone	SUERC-88753	1535 ± 23	21.3	440–595	550–745	623	622	Period 1	Shotgun	AM;CaptureNotDone;NW and CFS	3154754		7.78752e-05	0.0867769	221	7.11174e-05	4.8874e-06	69.3846	5	2	3	No	No	0				0	0			0
QERBN23	14	Agrigento	QER	Center	37.297°N, 13.592°E	Christian (Byzantine)	/	Child (3-4 years)	Ins II/T6/8N	Parco Archeologico della Valle dei Templi Agrigento	Agrigento (Magazzino parco, quartiere ellenistico)	Authorisation No. 2073 of 12 April 2017	Petrous	/	/	/	/	/	/	/	/	/	Shotgun	AM;CaptureNotDone;NW and CFS	1618895		8.285e-05	0.777778	28	1.84111e-05	6.45428e-07	72.3214	1	0	0	No	No	0				0	0			0
QERBN24	14	Agrigento	QER	Center	37.297°N, 13.592°E	Christian (Byzantine)	/	Child	Ins II/T2/9L	Parco Archeologico della Valle dei Templi Agrigento	Agrigento (Magazzino parco, quartiere ellenistico)	Authorisation No. 2073 of 12 April 2017	Petrous	Skull fragment from temporal bone	SUERC-88754	1541 ± 26	9.3	435–595	460–655	587	589	Period 1	Shotgun + mtDNA capture	AM;AM;NW and CFS	2753991	9449410	0.0464606	0.114066	111338	0.041161	0.00239223	67.412	1996	385	653	No	No	5.76723e-05	0.656604	0.108974	0.999425	139	5.13875e-05	5436	0.000377727	0.558392	27.1773	66.5612	82.8368
QERBN26	14	Agrigento	QER	Center	37.297°N, 13.592°E	Christian (Byzantine)	Female	Adult	Ins I/T1/109a	Parco Archeologico della Valle dei Templi Agrigento	Agrigento (Magazzino parco, quartiere ellenistico)	Authorisation No. 2073 of 12 April 2017	Talus	Talus	SUERC-88757	1531 ± 26	9.3	440–600	490–660	596	596	Period 1	Shotgun	AM;CaptureNotDone;NW and CFS	174618136		0.232692	0.633298	14403171	0.0853285	0.322218	70.1891	195000	36710	69065	Yes	Yes	0.000152995		0.657928		8834	5.23352e-05			37.0699		69.5281
QERBN27	14	Agrigento	QER	Center	37.297°N, 13.592°E	Christian (Byzantine)	Male	Adult 46 years	Ins I/T8/6c	Parco Archeologico della Valle dei Templi Agrigento	Agrigento (Magazzino parco, quartiere ellenistico)	Authorisation No. 2073 of 12 April 2017	Petrous	/	/	/	/	/	/	/	/	/	Shotgun + mtDNA capture	AM;AM;NW and CFS	3629372	836226	0.00863028	0.26968	22461	0.00630287	0.000483461	67.532	297	57	90	No	No	5.61228e-07	0.0607153	0.5	0.999934	1	2.80614e-07	55	3.99335e-06	0.00440582	0.300139	73	90.4182
QERBN28†	14	Agrigento	QER	Center	37.297°N, 13.592°E	Christian (Byzantine)	Male	Adult 22-28	Ins III/T3/9a	Parco Archeologico della Valle dei Templi Agrigento	Agrigento (Magazzino parco, quartiere ellenistico)	Authorisation No. 2073 of 12 April 2017	Metatarsal	Metatarsal	SUERC-88758	1206 ± 26	8	710–890	775–1000	890	891	Period 2	Shotgun	AM;CaptureNotDone;NW and CFS	66191242		0.788018	0.573046	22000338	0.336448	0.49065	69.9713	275786	52012	96685	No with QERBN286	No with QERBN286	0.000635005		0.650218		14524	0.000222113			61.2073		69.8253
QERBN29	14	Agrigento	QER	Center	37.297°N, 13.592°E	Christian (Byzantine)	/	/	Ins III/T3/5a	Parco Archeologico della Valle dei Templi Agrigento	Agrigento (Magazzino parco, quartiere ellenistico)	Authorisation No. 2073 of 12 April 2017	Matatarsal	Metatarsal	SUERC-88759	1311 ± 26	8	660–775	670–895	765	756	Period 1	Shotgun	AM;CaptureNotDone;NW and CFS	18351055		0.612517	0.661765	3744201	0.207175	0.082156	68.8427	59833	11208	20512	Yes	No	0.000338301		0.669774		2019	0.000111716			8.34353		68.4715
QERBN30	14	Agrigento	QER	Center	37.297°N, 13.592°E	Christian (Byzantine)	/	Child (5 years)	Ins I/T1/104a	Parco Archeologico della Valle dei Templi Agrigento	Agrigento (Magazzino parco, quartiere ellenistico)	Authorisation No. 2073 of 12 April 2017	Petrous	Skull fragment from temporal bone	SUERC-88763	1468 ± 26	18.7	560–645	590–795	673	661	Period 1	Shotgun + mtDNA capture	AM;AM;NW and CFS	7306751	5941389	0.0604657	0.238993	331035	0.0460148	0.00711129	67.3988	6170	1096	1949	No	No	6.32463e-05	0.390314	0.23956	0.999349	346	4.8095e-05	3867	0.000254039	1.38717	17.8019	66.4277	76.2762
QERBN31	14	Agrigento	QER	Center	37.297°N, 13.592°E	Christian (Byzantine)	/	Child (5-6 years)	Ins I/T1/111a	Parco Archeologico della Valle dei Templi Agrigento	Agrigento (Magazzino parco, quartiere ellenistico)	Authorisation No. 2073 of 12 April 2017	Petrous	Skull fragment from temporal bone	SUERC-88764	1459 ± 21	10.7	570–645	590–765	648	643	Period 1	Shotgun	AM;CaptureNotDone;NW and CFS	281987058		0.188177	0.385911	32278663	0.115558	0.696473	67.6965	351462	65654	119371	Yes	Yes	0.000236935		0.58722		27319	9.7802e-05			113.932		69.1
QERBN4	14	Agrigento	QER	Center	37.297°N, 13.592°E	Christian (Byzantine)	Female	Adult 17-25	Ins III/T3/17a	Parco Archeologico della Valle dei Templi Agrigento	Agrigento (Magazzino parco, quartiere ellenistico)	Authorisation No. 2073 of 12 April 2017	Metatarsal	Radius	SUERC-88738	1263 ± 20	10.7	675–825	700–970	832	833	Period 2	Shotgun	AM;CaptureNotDone;NW and CFS	9341544		0.000120018	0.0492832	1061	0.000114103	2.35484e-05	69.6343	19	4	7	No	No	1.07543e-07		0		1	1.07543e-07			0.00440582		73
QERBN5	14	Agrigento	QER	Center	37.297°N, 13.592°E	Christian (Byzantine)	Female	Adult	Ins III/T3/16a	Parco Archeologico della Valle dei Templi Agrigento	Agrigento (Magazzino parco, quartiere ellenistico)	Authorisation No. 2073 of 12 April 2017	Metatarsal/carpal?	Rib	SUERC-88739	1249 ± 21	13.3	680–870	715–985	860	859	Period 2	Shotgun	AM;CaptureNotDone;NW and CFS	51280032		0.193883	0.498151	4836444	0.0973002	0.106549	69.1193	75053	14272	25618	Yes	No	0.000171889		0.521184		4091	8.23032e-05			16.9483		68.6426
QERBN6_28	14	Agrigento	QER	Center	37.297°N, 13.592°E	Christian (Byzantine)				Parco Archeologico della Valle dei Templi Agrigento	Agrigento (Magazzino parco, quartiere ellenistico)	Authorisation No. 2073 of 12 April 2017																	65248928		1.473		495551	93120	184311	Yes	Yes
QERBN6†	14	Agrigento	QER	Center	37.297°N, 13.592°E	Christian (Byzantine)	Male	Adult 21-24	Ins III/T3/8a	Parco Archeologico della Valle dei Templi Agrigento	Agrigento (Magazzino parco, quartiere ellenistico)	Authorisation No. 2073 of 12 April 2017	Matacarpal	Metacarpal	SUERC-88743	1211 ± 26	8	710–885	775–995	883	884	Period 2	Shotgun	AM;CaptureNotDone;NW and CFS	201481604		0.539374	0.548311	46910464	0.243629	1.05091	70.2864	434562	82059	157876	No with QERBN628	No with QERBN628	0.00046824		0.712708		25902	0.000134522			111.103		71.0705
QERBN7	14	Agrigento	QER	Center	37.297°N, 13.592°E	Christian (Byzantine)	Male	Adult 25 -35	Ins III/T8/4c	Parco Archeologico della Valle dei Templi Agrigento	Agrigento (Magazzino parco, quartiere ellenistico)	Authorisation No. 2073 of 12 April 2017	Petrous	Skull fragment from temporal bone	GU52519	Failed due to insufficient carbon.	/	/	/	/	/	/	Shotgun + mtDNA capture	AM;AM;NW and CFS	15438944	490205	0.00326942	0.696629	14813	0.000991847	0.000333485	70.6335	269	49	104	No	No	1.00437e-06	0.0374575	0.6	0.999951	6	4.01747e-07	24	1.83389e-06	0.0251675	0.142073	69.5	98.0833
QERBN9	14	Agrigento	QER	Center	37.297°N, 13.592°E	Christian (Byzantine)	Female	Adult 18-20	Ins II/T2/10L	Parco Archeologico della Valle dei Templi Agrigento	Agrigento (Magazzino parco, quartiere ellenistico)	Authorisation No. 2073 of 12 April 2017	Petrous	Skull fragment from temporal bone	SUERC-88744	1789 ± 26	0	235–405	–––	281	292	Before Period 1	Shotgun	AM;CaptureNotDone;NW and CFS	2727024		0.00073088	0.740951	501	0.000189334	1.13465e-05	71.0559	11	2	3	No	No	2.26747e-06		0.833333		1	3.77911e-07			0.00440582		73
SABN1	5	Contrada di Sant’Agata, Piana dei Albanesi	SA	West	37.954°N, 13.334°E	Christian	Female	Adult	T78/Inh1	Soprintendenza di Palermo / Museo Archeologico Antonino Salinas Palermo	Palermo (Museo Salinas)	Authorisation No. 1584/s15.5 of 20 March 2017	Petrous	Rib	SUERC-89185	1551 ± 21	6.7	435–580	450–645	574	576	Period 1	Shotgun	AM;CaptureNotDone;NW and CFS	305415526		0.193312	0.238367	44781284	0.147233	0.986336	69.1044	423624	79833	149892	Yes	Yes	0.000100561		0.424116		17614	5.79117e-05			73.6527		69.283
SABN10	5	Contrada di Sant’Agata, Piana dei Albanesi	SA	West	37.954°N, 13.334°E	Christian	Male	Adult	T183	Soprintendenza di Palermo / Museo Archeologico Antonino Salinas Palermo	Palermo (Museo Salinas)	Authorisation No. 1584/s15.5 of 20 March 2017	Petrous	Skull fragment from temporal bone	SUERC-89198	922 ± 24	4	1040–1200	1050–1260	1160	1174	Period 3	Shotgun	AM;CaptureNotDone;NW and CFS	518152354		0.106602	0.603031	21824028	0.0423176	0.472697	67.9557	264627	49854	91851	Yes	Yes	9.51485e-05		0.682331		15588	3.02257e-05			64.6241		68.6911
SABN2	5	Contrada di Sant’Agata, Piana dei Albanesi	SA	West	37.954°N, 13.334°E	Christian	Male	Adult	T51	Soprintendenza di Palermo / Museo Archeologico Antonino Salinas Palermo	Palermo (Museo Salinas)	Authorisation No. 1584/s15.5 of 20 March 2017	Petrous	Humerus	SUERC-89186	1445 ± 24	5.3	575–650	590–760	646	642	Period 1	Shotgun + mtDNA capture	AM;AM;NW and CFS	4576158	1547608	0.0195848	0.799706	15650	0.00392273	0.000329453	66.0476	256	52	97	No	No	1.05274e-05	0.152048	0.809524	0.999963	8	2.00523e-06	58	5.69834e-06	0.0331342	0.284688	68.625	81.3276
SABN3	5	Contrada di Sant’Agata, Piana dei Albanesi	SA	West	37.954°N, 13.334°E	Christian	Female	Adult	T182/Inh3	Soprintendenza di Palermo / Museo Archeologico Antonino Salinas Palermo	Palermo (Museo Salinas)	Authorisation No. 1584/s15.5 of 20 March 2017	Petrous	Skull fragment from temporal bone	SUERC-89187	1659 ± 21	0	270–520	–––	403	408	Before Period 1	Shotgun + mtDNA capture	AM;RH;NW and CFS	6111640	167300	0.018476	0.269956	81946	0.0134883	0.00179484	68.7187	1458	286	502	No	No	7.73621e-06	0.00475946	0.404255	0.984369	28	4.60881e-06	2615	7.43932e-05	0.115276	13.1313	68.2143	83.2015
SABN4	5	Contrada di Sant’Agata, Piana dei Albanesi	SA	West	37.954°N, 13.334°E	Christian	Female	Adult	T182/Inh2	Soprintendenza di Palermo / Museo Archeologico Antonino Salinas Palermo	Palermo (Museo Salinas)	Authorisation No. 1584/s15.5 of 20 March 2017	Petrous	Skull fragment from temporal bone	SUERC-89188	1577 ± 21	6.7	430–555	435–635	535	547	Period 1	Shotgun + mtDNA capture	AM;AM;NW and CFS	6137842	3907860	0.0330474	0.309401	138635	0.0228225	0.0029938	67.7527	2631	500	847	No	No	3.55586e-05	0.244107	0.296296	0.998746	152	2.50227e-05	4902	0.000306207	0.627075	25.3921	68.3553	85.8264
SABN5	5	Contrada di Sant’Agata, Piana dei Albanesi	SA	West	37.954°N, 13.334°E	Christian	Female	Adult	T182/Inh1	Soprintendenza di Palermo / Museo Archeologico Antonino Salinas Palermo	Palermo (Museo Salinas)	Authorisation No. 1584/s15.5 of 20 March 2017	Petrous	Skull fragment from temporal bone	SUERC-89189	1536 ± 24	2.7	440–595	465–645	580	581	Period 1	Shotgun + mtDNA capture	AM;AM;NW and CFS	6308683	9457829	0.104447	0.331697	437168	0.0698025	0.00936936	67.2417	8147	1501	2596	No	No	8.12719e-05	0.588238	0.341847	0.998831	335	5.34894e-05	11057	0.0006877	1.32706	54.7032	65.6358	81.9732
SABN7	5	Contrada di Sant’Agata, Piana dei Albanesi	SA	West	37.954°N, 13.334°E	Christian	Female	Adult	T77/Inh1	Soprintendenza di Palermo / Museo Archeologico Antonino Salinas Palermo	Palermo (Museo Salinas)	Authorisation No. 1584/s15.5 of 20 March 2017	Petrous	Rib	SUERC-89195	1601 ± 24	6.7	420–545	425–610	510	508	Period 1	Shotgun + mtDNA capture	AM;AM;NW and CFS	5448768	11	0.00152012	0.907375	643	0.0001408	1.36247e-05	66.4806	15	5	7	No	No	1.97077e-06	7.97954e-07	0.888889	0	1	2.18974e-07	11	7.97954e-07	0.00440582	0.0878146	73	132.273
SABN8	5	Contrada di Sant’Agata, Piana dei Albanesi	SA	West	37.954°N, 13.334°E	Christian	Female	Adult	T77/Inh2	Soprintendenza di Palermo / Museo Archeologico Antonino Salinas Palermo	Palermo (Museo Salinas)	Authorisation No. 1584/s15.5 of 20 March 2017	Petrous	Skull fragment from temporal bone	SUERC-89196	1583 ± 21	1.3	425–550	430–610	515	517	Period 1	Shotgun	AM;CaptureNotDone;NW and CFS	4480908		5.70858e-05	0.292	177	4.04167e-05	3.59049e-06	63.6441	4	2	2	No	No	0				0	0			0
SABN9	5	Contrada di Sant’Agata, Piana dei Albanesi	SA	West	37.954°N, 13.334°E	Christian	Male	Adult	T18	Soprintendenza di Palermo / Museo Archeologico Antonino Salinas Palermo	Palermo (Museo Salinas)	Authorisation No. 1584/s15.5 of 20 March 2017	Petrous	Fibula	SUERC-89197	1545 ± 24	4	435–590	450–645	573	576	Period 1	Shotgun + mtDNA capture	AM;RH;NW and CFS	5922887	725669	0.0210651	0.357025	79383	0.0135443	0.00168731	66.6878	1433	258	493	No	No	2.23512e-05	0.051968	0.358779	0.997967	84	1.43321e-05	1475	0.000105631	0.333092	7.07327	65.7024	79.4556
SAVBN1	16	Sant'Agata La Vetere	SAV	East	37.507°N, 15.083°E	Christian	/	Adult	TV/IndA	Università di Catania	Casa Vaccarini (Soprintendenza Catania)	Authorisation No. 4631 of 7 June 2017	Talus	Talus	SUERC-89206	954 ± 21	0	1030–1160	–––	1099	1103	Period 3	Shotgun	AM;CaptureNotDone;NW and CFS	417837663		0.161197	0.383488	41224612	0.0993801	0.90741	69.0597	400653	75867	145701	Yes	Yes	8.00135e-05		0.494953		16763	4.04105e-05			69.3981		68.5949
SAVBN10	16	Sant'Agata La Vetere	SAV	East	37.507°N, 15.083°E	Christian	/	Adult	TVIII/ IndA	Università di Catania	Casa Vaccarini (Soprintendenza Catania)	Authorisation No. 4631 of 7 June 2017	Talus	Rib	SUERC-101106	955 ±26	2.7	1030–1160	1035–1230	1123	1123	Period 3	Shotgun	AM;CaptureNotDone;NW and CFS	62932854		0.48094	0.467813	15985831	0.25595	0.357082	70.0827	217320	41256	76355	No	No	0.000308789		0.519133		9274	0.000148487			38.9219		69.5382
SAVBN11	16	Sant'Agata La Vetere	SAV	East	37.507°N, 15.083°E	Christian	/	Adult	TIX	Università di Catania	Casa Vaccarini (Soprintendenza Catania)	Authorisation No. 4631 of 7 June 2017	Talus	Talus	SUERC-89215	959 ± 21	4	1030–1155	1035–1225	1122	1122	Period 3	Shotgun	AM;CaptureNotDone;NW and CFS	52160134		0.497307	0.390997	15552849	0.302862	0.34594	69.786	219324	41460	74653	Yes	Yes	0.000259595		0.450004		7332	0.000142776			30.5438		69.0236
SAVBN2	16	Sant'Agata La Vetere	SAV	East	37.507°N, 15.083°E	Christian	/	Adult	TII/Ind A	Università di Catania	Casa Vaccarini (Soprintendenza Catania)	Authorisation No. 4631 of 7 June 2017	Talus	Rib	SUERC-101105	965 ±26	1.3	980–1150	1035–1220	1118	1116	Period 3	Shotgun	AM;CaptureNotDone;NW and CFS	160668645		0.53696	0.355645	55313303	0.345992	1.23273	69.9222	462855	86975	166885	Yes	Yes	0.000226617		0.479202		18868	0.000118022			79.6348		69.9316
SAVBN3	16	Sant'Agata La Vetere	SAV	East	37.507°N, 15.083°E	Christian	/	/	T11	Università di Catania	Casa Vaccarini (Soprintendenza Catania)	Authorisation No. 4631 of 7 June 2017	Petrous	/	/	/	/	/	/	/	/	/	Shotgun + mtDNA capture	AM;AM;NW and CFS	2334420	0	0.075633	0.113351	155340	0.0670599	0.0032514	65.6696	2876	529	895	No	No	3.84211e-05	0	0.0898876		81	3.49675e-05	0	0	0.304907	0	62.3704
SAVBN4	16	Sant'Agata La Vetere	SAV	East	37.507°N, 15.083°E	Christian	/	Adult	TIV	Università di Catania	Casa Vaccarini (Soprintendenza Catania)	Authorisation No. 4631 of 7 June 2017	Talus	Talus	SUERC-89208	969 ± 24	1.3	1025–1155	1035–1215	1112	1111	Period 3	Shotgun + mtDNA capture	AM;AM;NW and CFS	5553419	552993	0.00747496	0.279389	29344	0.00538654	0.000663203	70.9095	549	106	167	No	No	7.15905e-06	0.0472074	0.384615	0.999577	24	4.40557e-06	234	1.99759e-05	0.100791	1.51808	69.5833	107.491
SAVBN5	16	Sant'Agata La Vetere	SAV	East	37.507°N, 15.083°E	Christian	/	Adult	TXI	Università di Catania	Casa Vaccarini (Soprintendenza Catania)	Authorisation No. 4631 of 7 June 2017	Metartarsal/carpal ?	Metatarsal or Metacarpal	SUERC-93072	1004 ± 31	0	990–1150	–––	1054	1033	Period 3	Shotgun	AM;CaptureNotDone;NW and CFS	87101938		0.635305	0.462041	29609728	0.341768	0.664373	70.3971	348035	65931	124010	Yes	Yes	0.000427993		0.582875		15467	0.000178527			65.9409		70.6391
SAVBN7	16	Sant'Agata La Vetere	SAV	East	37.507°N, 15.083°E	Christian	/	Child	TVII/IndA	Università di Catania	Casa Vaccarini (Soprintendenza Catania)	Authorisation No. 4631 of 7 June 2017	Foot bones?	/	/	/	/	/	/	/	/	/	Shotgun + mtDNA capture	AM;AM;NW and CFS	3628050	7198264	0.151983	0.213776	429897	0.119492	0.00950236	69.3497	7712	1455	2654	No	No	0.000227368	0.455939	0.222494	0.998877	636	0.00017678	8083	0.000511978	2.65683	51.0961	69.2154	104.74
SAVBN9	16	Sant'Agata La Vetere	SAV	East	37.507°N, 15.083°E	Christian	/		TIII/IndA	Università di Catania	Casa Vaccarini (Soprintendenza Catania)	Authorisation No. 4631 of 7 June 2017	Petrous	/	/	/	/	/	/	/	/	/	Shotgun	AM;CaptureNotDone;NW and CFS	3316387		0.000453385	0.203916	1179	0.000360932	2.49792e-05	66.4724	22	3	7	No	No	0				0	0			0
SLBN2	15	San Leone	SL	Center	37.263°N, 13.586°E	Byzantine Amphora burial	Male	Adult	T4/8, Ind8/3	Parco Archeologico della Valle dei Templi Agrigento	San Leone (AG) - Soprintendenza	Authorisation No. 2234 of 31 March 2017	Metatarsal	Rib	SUERC-97698	1666 ±25	4	260–530	360-555	464	465	Before Period 1	Shotgun	EJG and IN;CaptureNotDone;NW	72031717		0.0542	0.937566	235155	0.0033839	0.00729679	97.3543	5577	1022	530	No	No	9.61259e-05		0.941018		394	5.6697e-06			2.25276		94.736
SLBN3	15	San Leone	SL	Center	37.263°N, 13.586°E	Byzantine Amphora burial	/	/	T1/2, Ind4	Parco Archeologico della Valle dei Templi Agrigento	San Leone (AG) - Soprintendenza	Authorisation No. 2234 of 31 March 2017	Talus	Long bone	SUERC-97699	1714 ±25	1.3	250–420	260-525	379	382	Before Period 1	Shotgun	EJG and IN;CaptureNotDone;NW	3078587		0.0277325	0.980033	1135	0.000553743	2.93604e-05	81.1604	29	6	3	No	No	0.000116115		0.978992		5	2.4394e-06			0.0301768		100
SLBN4	15	San Leone	SL	Center	37.263°N, 13.586°E	Byzantine Amphora burial	/	/	T3	Parco Archeologico della Valle dei Templi Agrigento	San Leone (AG) - Soprintendenza	Authorisation No. 2234 of 31 March 2017	Talus	Rib	SUERC-97700	1718 ±25	8	250–410	260-535	398	395	Before Period 1	Shotgun	EJG and IN;CaptureNotDone;NW	4656189		0.102106	0.988972	1250	0.00112599	3.631e-05	91.1368	36	7	5	No	No	9.00795e-07		0		1	9.00795e-07			0.00838916		139
SMBN1	1	San Miceli	SM	West	37.858°N, 12.809°E	Christian (Byzantine)	Female	Adult	T1/US28	Soprintendenza di Trapani	Salemi (Trapani), Comune stores	Authorisation No. 1527 of 22 March 2017	Petrous	Metatarsal	SUERC-97689	1196 ±25	6.7	710–940	775–1005	897	901	Period 2	Shotgun	EJG and IN;CaptureNotDone;NW	36385811		0.12628	0.900589	434954	0.0125537	0.0126273	91.0844	9695	1857	3466	No	No	9.66015e-05		0.908575		306	8.83181e-06			1.57143		85.0882
SMBN4	1	San Miceli	SM	West	37.858°N, 12.809°E	Christian (Byzantine)	Male	Adult	T2/ US43 A or B	Soprintendenza di Trapani	Salemi (Trapani), Comune stores	Authorisation No. 1527 of 22 March 2017	Talus	/	/	/	/	/	/	/	/	/	Shotgun	EJG and IN;CaptureNotDone;NW	7134584		0.00116579	0.947939	384	6.06921e-05	8.44857e-06	69.0286	9	0	2	No	No	0				0	0			0
SVBN1	13	San Vitale (Castronovo)	SV	Center	37.678°N, 13.599°E	Islamic	Male	Adult	US1049	Soprintendenza di Palermo	Soprintendenza di Palermo	Authorisation No. 4170 of 1st August 2018	Petrous	Skull fragment from temporal bone	SUERC-89279	635 ±24	8	1290–1400	1300–1440	1366	1358	Period 5	Shotgun + mtDNA capture	AM;RH;NW and CFS	8139591	1476277	0.123005	0.0751059	917149	0.113766	0.0207009	70.8153	16301	3150	5584	No	No	8.10004e-05	0.118655	0.0888208	0.985349	595	7.38059e-05	21629	0.00173842	2.51608	151.283	70.0655	115.891
TLBN1	17	La Villa del Tellaro	TL	East	36.835°N, 15.079°E	Islamic	Female	Adult (31-49)	Gp1/T8	Museo Regionale Paolo Orsi Siracusa	Museo Paolo Orsi Siracusa	Authorisation No. 4631 of 7 June 2017	Petrous	Skull fragment from temporal bone	SUERC-89249	889 ± 21	8	1050–1220	1070–1280	1212	1215	Period 4	Shotgun + mtDNA capture	AM;AM;NW and CFS	4419920	20463803	0.125843	0.0718029	513758	0.116807	0.0109524	66.8847	9120	1687	2980	No	No	0.000119818	0.724478	0.0834915	0.999039	483	0.000109814	19663	0.000696127	1.94218	105.82	66.6253	89.1688
TLBN12	17	La Villa del Tellaro	TL	East	36.835°N, 15.079°E	Islamic	Female	Adult (31-49)	Gp1/T7	Museo Regionale Paolo Orsi Siracusa	Museo Paolo Orsi Siracusa	Authorisation No. 4631 of 7 June 2017	Petrous	Rib	SUERC-89265	905 ± 24	6.7	1045–1215	1055–1270	1190	1197	Period 3	Shotgun + mtDNA capture	AM;RH;NW and CFS	6823590	1684995	0.117492	0.0942645	720826	0.106417	0.0156803	68.2497	13506	2587	4400	No	No	8.11973e-05	0.171231	0.116364	0.992795	486	7.17489e-05	12140	0.00123368	2.02269	66.8492	68.9588	91.2376
TLBN13	17	La Villa del Tellaro	TL	East	36.835°N, 15.079°E	Islamic	Female	Adult (50-59)	Gp3/T14	Museo Regionale Paolo Orsi Siracusa	Museo Paolo Orsi Siracusa	Authorisation No. 4631 of 7 June 2017	Talus	Talus	SUERC-89266	1047 ± 24	1.3	905–1030	990–1160	1056	1037	Period 3	Shotgun + mtDNA capture	AM;AM;NW and CFS	2876237	10856885	0.079393	0.831826	37781	0.0133518	0.000830854	68.9967	697	128	255	No	No	8.76435e-05	0.703771	0.810484	0.999976	47	1.66099e-05	256	1.65946e-05	0.197839	1.56515	69.7447	101.301
TLBN14	17	La Villa del Tellaro	TL	East	36.835°N, 15.079°E	Islamic	Male	Adult (31-49)	Gp4/T20	Museo Regionale Paolo Orsi Siracusa	Museo Paolo Orsi Siracusa	Authorisation No. 4631 of 7 June 2017	Petrous	Rib	SUERC-89267	956 ± 24	4	1030–1160	1035–1230	1124	1125	Period 3	Shotgun	AM;CaptureNotDone;NW and CFS	366041367		0.310217	0.397126	68080955	0.187022	1.45083	66.8602	473377	88506	166956	Yes	Yes	0.000207377		0.637811		27342	7.51097e-05			114.347		69.2931
TLBN15	17	La Villa del Tellaro	TL	East	36.835°N, 15.079°E	Islamic	Male	Adult (31-49)	Gp1/T6	Museo Regionale Paolo Orsi Siracusa	Museo Paolo Orsi Siracusa	Authorisation No. 4631 of 7 June 2017	Petrous	Skull fragment from temporal bone	SUERC-89268	966 ± 24	5.3	1025–1155	1035–1225	1120	1119	Period 3	Shotgun	AM;CaptureNotDone;NW and CFS	387884655		0.409604	0.450386	86550021	0.225124	1.90151	68.9302	520164	97149	187204	Yes	Yes	0.000193529		0.650794		25982	6.75815e-05			110.063		70.1887
TLBN16	17	La Villa del Tellaro	TL	East	36.835°N, 15.079°E	Islamic	/	Child (7-12)	Gp3/T19	Museo Regionale Paolo Orsi Siracusa	Museo Paolo Orsi Siracusa	Authorisation No. 4631 of 7 June 2017	Petrous	Skull fragment from temporal bone	SUERC-89269	1089 ± 24	0	895–1015	–––	952	960	Period 2	Shotgun + mtDNA capture	AM;AM;NW and CFS	3630793	9163110	0.0544577	0.0896661	178430	0.0495747	0.00396527	69.7241	3247	606	1071	No	No	4.55655e-05	0.441985	0.0853659	0.999162	150	4.16757e-05	7682	0.000370543	0.624419	46.1306	68.9733	99.4973
TLBN17	17	La Villa del Tellaro	TL	East	36.835°N, 15.079°E	Islamic	/	Adult	Gp4/T22	Museo Regionale Paolo Orsi Siracusa	Museo Paolo Orsi Siracusa	Authorisation No. 4631 of 7 June 2017	Petrous	Long bone	SUERC-89270	1034 ± 24	42.7	960–1035	1060–1320	1216	1223	Period 4	Shotgun	AM;CaptureNotDone;NW and CFS	243872444		0.46222	0.220129	87485550	0.360472	1.85106	66.3838	512470	95783	183870	Yes	Yes	0.000277519		0.564652		29322	0.000120817			121.465		68.6364
TLBN19	18	La Villa del Tellaro	TL	East	36.835°N, 15.079°E	Roman (mausoleum?)	Male	Adult (50-59)	T13	Museo Regionale Paolo Orsi Siracusa	Museo Paolo Orsi Siracusa	Authorisation No. 4631 of 7 June 2017	Petrous	Skull fragment from temporal bone	SUERC-89275	2057 ± 24	4	150 cal BCE–cal CE 15	110 cal BCE–cal CE 115	1	3 cal BCE	Before Period 1	Shotgun + mtDNA capture	AM;AM;NW and CFS	6507065	21602923	0.179519	0.627668	427725	0.0668406	0.00920679	67.5338	7789	1488	2560	No	No	0.000141581	0.71077	0.62362	0.999899	341	5.32881e-05	2178	7.16596e-05	1.41137	10.8583	68.5777	82.6042
TLBN2	17	La Villa del Tellaro	TL	East	36.835°N, 15.079°E	Islamic	Female	Adult (50-59)	Gp3/T18	Museo Regionale Paolo Orsi Siracusa	Museo Paolo Orsi Siracusa	Authorisation No. 4631 of 7 June 2017	Petrous	Skull fragment from temporal bone	SUERC-89250	970 ± 24	5.3	1025–1155	1035–1225	1118	1117	Period 3	Shotgun + mtDNA capture	AM;AM;NW and CFS	4940336	3272345	0.202974	0.59631	396856	0.0819383	0.00848024	67.0428	7508	1395	2498	No	No	0.000124088	0.167754	0.605657	0.999581	237	4.89331e-05	1372	7.03346e-05	0.939103	6.25174	65.654	75.4993
TLBN20	18	La Villa del Tellaro	TL	East	36.835°N, 15.079°E	Roman (mausoleum?)	Male	Adult (31-49)	T13bis	Museo Regionale Paolo Orsi Siracusa	Museo Paolo Orsi Siracusa	Authorisation No. 4631 of 7 June 2017	Petrous	Skull fragment from temporal bone	SUERC-89276	1990 ± 24	14.7	40 cal BCE–cal CE 110	15 cal BCE–cal CE 230	116	114	Before Period 1	Shotgun + mtDNA capture	AM;AM;NW and CFS	2829443	8414892	0.0893285	0.173777	206878	0.0738052	0.0044262	67.1266	3841	712	1198	No	No	4.03136e-05	0.549343	0.150442	0.999754	96	3.42487e-05	2069	0.000135069	0.378357	9.88804	65.3021	79.1856
TLBN3	17	La Villa del Tellaro	TL	East	36.835°N, 15.079°E	Islamic	Male	Adult (50-59)	Gp1/T26	Museo Regionale Paolo Orsi Siracusa	Museo Paolo Orsi Siracusa	Authorisation No. 4631 of 7 June 2017	Petrous	Skull fragment from temporal bone	SUERC-89255	958 ± 21	2.7	1030–1155	1035–1220	1120	1119	Period 3	Shotgun + mtDNA capture	AM;AM;NW and CFS	7230156	7805150	0.341108	0.317951	1666381	0.232652	0.0360923	67.9545	31018	5744	9646	Yes	No	0.000217939	0.495626	0.342729	0.999059	1026	0.000143245	7343	0.00046628	4.20019	35.7244	67.8294	80.6098
TLBN4	17	La Villa del Tellaro	TL	East	36.835°N, 15.079°E	Islamic	Female	Adult (21-30)	Gp1/T29	Museo Regionale Paolo Orsi Siracusa	Museo Paolo Orsi Siracusa	Authorisation No. 4631 of 7 June 2017	Petrous	Skull fragment from temporal bone	SUERC-89256	915 ± 21	6.7	1045–1205	1050–1265	1178	1189	Period 3	Shotgun + mtDNA capture	AM;RH;NW and CFS	14004656	460767	0.00982904	0.082925	125576	0.00901397	0.00270261	67.5234	2195	391	746	No	No	6.89097e-06	0.0324608	0.09375	0.991286	87	6.24495e-06	4015	0.000282854	0.350474	19.5333	66.7471	80.6097
TLBN5	17	La Villa del Tellaro	TL	East	36.835°N, 15.079°E	Islamic	Female	Adult (21-30)	Gp1/T28	Museo Regionale Paolo Orsi Siracusa	Museo Paolo Orsi Siracusa	Authorisation No. 4631 of 7 June 2017	Petrous	Skull fragment from temporal bone	SUERC-89257	924 ± 24	5.3	1040–1200	1050–1260	1162	1175	Period 3	Shotgun + mtDNA capture	AM;AM;NW and CFS	4844929	6169787	0.0105482	0.0704148	47090	0.00980544	0.000980567	65.332	856	158	273	No	No	4.58101e-06	0.291211	0	0.999523	22	4.58101e-06	2944	0.000138955	0.0884785	12.4571	66.6364	70.1094
TLBN6	17	La Villa del Tellaro	TL	East	36.835°N, 15.079°E	Islamic	Female	Adult (50-59)	GP1/T25	Museo Regionale Paolo Orsi Siracusa	Museo Paolo Orsi Siracusa	Authorisation No. 4631 of 7 June 2017	Petrous	/	/	/	/	/	/	/	/	/	Shotgun + mtDNA capture	AM;AM;NW and CFS	8655701	4309037	0.00502033	0.104273	38630	0.00449684	0.000838862	68.1308	692	115	214	No	No	3.72506e-06	0.227535	0.15625	0.999686	27	3.14302e-06	1355	7.15497e-05	0.110085	6.38995	67.5556	78.1365
TLBN7	17	La Villa del Tellaro	TL	East	36.835°N, 15.079°E	Islamic	Male	Adult (50-59)	Gp1/T27	Museo Regionale Paolo Orsi Siracusa	Museo Paolo Orsi Siracusa	Authorisation No. 4631 of 7 June 2017	Petrous	Skull fragment from temporal bone	SUERC-89258	956 ± 24	9.3	1030–1160	1040–1255	1137	1141	Period 3	Shotgun + mtDNA capture	AM;RH;NW and CFS	9710841	4284403	0.236628	0.0642289	2140948	0.22143	0.0464144	68.018	38500	7214	12780	Yes	No	0.000215643	0.197979	0.117986	0.99264	1839	0.000190201	31532	0.00145707	7.55181	246.413	68.0402	129.482
TLBN8	17	La Villa del Tellaro	TL	East	36.835°N, 15.079°E	Islamic	Male	Adult (31-49)	T12	Museo Regionale Paolo Orsi Siracusa	Museo Paolo Orsi Siracusa	Authorisation No. 4631 of 7 June 2017	Petrous	Skull fragment from temporal bone	SUERC-89259	955 ± 24	8	1030–1160	1040–1250	1135	1138	Period 3	Shotgun	AM;CaptureNotDone;NW and CFS	119974965		0.417647	0.168566	41525368	0.347246	0.905614	68.4238	410489	77230	143449	Yes	Yes	0.000299787		0.430544		20415	0.000170716			85.2844		69.2176
VGBN3	10	Via Guardione Palermo	VG	West, Palermo	38.123°N, 13.362°E	Christian (Byzantine)	/	/	T32/Ind1	Soprintendenza di Palermo	Soprintendenza di Palermo	Authorisation No. 2938 of 20 May 2019	Petrous	Bone	SUERC-93048	1321 ±31	8	650–775	665–890	759	750	Period 1	Shotgun	EJG and IN;CaptureNotDone;NW	33321676		0.000127077	0.329738	2734	8.51747e-05	5.12572e-05	58.8211	42	10	12	No	No	6.23077e-08		0.5		1	3.11539e-08			0.00337981		56
VGBN5	10	Via Guardione Palermo	VG	West, Palermo	38.123°N, 13.362°E	Christian (Byzantine)	/	/	T50/Ind2	Soprintendenza di Palermo	Soprintendenza di Palermo	Authorisation No. 2938 of 20 May 2019	Talus	Bone	SUERC-93049	1001 ±31	6.7	990–1160	1015–1215	1105	1105	Period 3	Shotgun	EJG and IN;CaptureNotDone;NW	15228651		0.0931567	0.579519	540866	0.0391706	0.0170332	98.8061	13343	2463	4300	No	No	4.61328e-05		0.577708		269	1.94815e-05			1.501		92.4535
VGBN6	10	Via Guardione Palermo	VG	West, Palermo	38.123°N, 13.362°E	Christian (Byzantine)	/	/	T54/Ind2	Soprintendenza di Palermo	Soprintendenza di Palermo	Authorisation No. 2938 of 20 May 2019	Talus	Bone	SUERC-93050	1038 ±31	8	890–1120	990–1200	1083	1086	Period 3	Shotgun + mtDNA capture	EJG and IN;RH;NW	14787958		0.142694	0.54326	881306	0.0651739	0.0358211	127.523	27518	5068	8765	No	No	7.73532e-05	0.249502	0.550669	0.999495	470	3.47572e-05	2055	0.000125923	3.53395	15.5575	124.583	125.437
Legend:
Ins = Insula/House
Sk= Skeleton
Ind = Individual
locolo = US (Unita Stratigrafica)
DEP = Deposit
T = Tomb
† may be the same individual or twins. Note that combined nuclear DNA analyses are provided using identifier "QERBN6_28"
° analysis based on mtDNA capture sequences
°° unrealiable haplogroup: low coverage
NA can mean 'Not Available' or 'Not Applicable'
/ = missing data
[truncated: 13 more columns]
