# Supplementary material for: Genetic histories of individuals from multi-faith medieval Sicily
Source: PLoS One. 2026 Jun 24;21(6):e0350298. doi: 10.1371/journal.pone.0350298 (PMC13293407; doi:10.1371/journal.pone.0350298)
Supplement: S2 Table — List of modern and ancient populations (at least 10,000 transversion SNPs) from AADR database V50 that were used in this study. (XLSX) [file pone.0350298.s004.xlsx]

## Sheet: S2 Table. Published_Ref
Supplementary S2 Table: List of modern and ancient populations (at least 10 000 transversal SNPs) from the AADR database V50 that were used in this study
Article	Modern populations	Label on SmartPCA
Lazaridis et al. 2014	Afar.WGA	Africa: East
Patterson et al. 2012	BantuKenya	Africa: East
Patterson et al. 2012	BantuSA	Africa: South
Patterson et al. 2012	BantuSA_Ovambo	Africa: South
Patterson et al. 2012	Biaka	Africa: Central
Lazaridis et al. 2014	Esan	Africa: Central
Lazaridis et al. 2014	Gambian	Africa: West
Pickrell et al. 2012	Hadza1	Africa: East
Patterson et al. 2012	Ju_hoan_North	Africa: South
Lazaridis et al. 2014	Khomani	Africa: South
Lazaridis et al. 2014	Kikuyu	Africa: East
Lazaridis et al. 2014	Luhya	Africa: East
Lazaridis et al. 2014	Luo	Africa: East
Skoglund et al. 2017	Malawi_Chewa	Africa: South
Skoglund et al. 2017	Malawi_Ngoni	Africa: South
Skoglund et al. 2017	Malawi_Tumbuka	Africa: South
Skoglund et al. 2017	Malawi_Yao	Africa: South
Lazaridis et al. 2014	Masai	Africa: East
Patterson et al. 2012	Mandenka	Africa: West
Patterson et al. 2012	Mbuti	Africa: Central
Lazaridis et al. 2014	Mende	Africa: West
Lazaridis et al. 2014	Somali	Africa: East
Patterson et al. 2012	Yoruba	Africa: West
Lazaridis et al. 2014	Datog	Africa: East
Mallick et al. 2016 / Meyer et al. 2012 / Prüfer et al. 2014	Dinka.DG	Africa: East
Patterson et al. 2012	Namibia_Bantu_Herero	Africa: South
Lazaridis et al. 2014	Shaigi.WGA	Africa: East
Lazaridis et al. 2014	Ain_Touta.WGA	Africa: North
Lazaridis et al. 2014	Algerian	Africa: North
Lazaridis et al. 2014	Burbur.WGA	Africa: North
Lazaridis et al. 2014	IBS_CanaryIslands	Africa: North
Lazaridis et al. 2014	Egyptian	Africa: North
Lazaridis et al. 2016	Libyan	Africa: North
Lazaridis et al. 2016	Moroccan	Africa: North
Patterson et al. 2012	Mozabite	Africa: North
Lazaridis et al. 2014	Saharawi	Africa: North
Lazaridis et al. 2014	Tunisian	Africa: North
Lazaridis et al. 2014 / Lazaridis et al. 2016	Iranian	Middle East
Lazaridis et al. 2014	Saudi	Middle East
Vyas et al. 2017	Yemeni_Desert	Middle East
Vyas et al. 2017	Yemeni_Desert2	Middle East
Vyas et al. 2017	Yemeni_Highlands	Middle East
Vyas et al. 2017	Yemeni_Northwest	Middle East
Lazaridis et al. 2016	Assyrian	Near East
Patterson et al. 2012	BedouinA	Near East
Patterson et al. 2012	BedouinB	Near East
Lazaridis et al. 2014	Cypriot	Near East
Patterson et al. 2012	Druze	Near East
Lazaridis et al. 2014	Jordanian	Near East
Lazaridis et al. 2016	Lebanese_Christian	Near East
Lazaridis et al. 2016	Lebanese_Muslim	Near East
Patterson et al. 2012	Palestinian	Near East
Lazaridis et al. 2014	Syrian	Near East
Lazaridis et al. 2014	Turkish	Near East
Lazaridis et al. 2014	Jew_Ashkenazi	Near East
Lazaridis et al. 2014	Jew_Georgian	Near East
Lazaridis et al. 2014	Jew_Iranian	Near East
Lazaridis et al. 2014	Jew_Iraqi	Near East
Lazaridis et al. 2014	Jew_Libyan	Near East
Lazaridis et al. 2014	Jew_Moroccan	Near East
Lazaridis et al. 2014	Jew_Tunisian	Near East
Lazaridis et al. 2014	Jew_Turkish	Near East
Lazaridis et al. 2014	Jew_Yemenite	Near East
Lazaridis et al. 2014	Abkhasian	Caucasus
Patterson et al. 2012 / Jeong et al. 2019	Adygei	Caucasus
Lazaridis et al. 2014	Armenian	Caucasus
Jeong et al. 2019	Avar	Caucasus
Jeong et al. 2019	Azeri	Caucasus
Lazaridis et al. 2014	Balkar	Caucasus
Lazaridis et al. 2014	Chechen	Caucasus
Jeong et al. 2019	Ezid	Caucasus
Lazaridis et al. 2014 / Jeong et al. 2019	Georgian	Caucasus
Lazaridis et al. 2014	Lezgin	Caucasus
Lazaridis et al. 2014 / Jeong et al. 2019	Ossetian	Caucasus
Mallick et al. 2016	Russia_NorthOssetian.DG	Caucasus
Lazaridis et al. 2014	Albanian	Europe: Southeast
Lazaridis et al. 2014	Bulgarian	Europe: Southeast
Mallick et al. 2016	Cretan.DG	Europe: Southeast
Lazaridis et al. 2014	Croatian	Europe: Southeast
Lazaridis et al. 2014	Greek	Europe: Southeast
Lazaridis et al. 2014	Greek.WGA	Europe: Southeast
Lazaridis et al. 2014	Maltese	Europe: South
Patterson et al. 2012	Sardinian	Europe: South
Lazaridis et al. 2014	Sicilian	Europe: South
Patterson et al. 2012 / Lazaridis et al 2014	Basque	Europe: West
Lazaridis et al. 2014	English	Europe: West
Patterson et al. 2012 / Lazaridis et al 2014 / Lazaridis et al. 2016	French	Europe: West
Patterson et al. 2012	Italian_North	Europe: West
Lazaridis et al. 2014 / Lazaridis et al. 2016	Italian_South	Europe: West
Patterson et al. 2012	Orcadian	Europe: West
Lazaridis et al. 2014	Scottish	Europe: West
Lazaridis et al. 2014/ Biagini et al. 2019	Spanish	Europe: West
Lazaridis et al. 2014	Spanish_North	Europe: West
Lazaridis et al. 2014	Finnish	Europe: North
Lazaridis et al. 2014	Icelandic	Europe: North
Lazaridis et al. 2014	Norwegian	Europe: North
Mallick et al. 2016	Saami.DG	Europe: North
Lazaridis et al. 2014	Belarusian	Europe: East
Lazaridis et al. 2014	Czech	Europe: East
Lazaridis et al. 2014	Estonian	Europe: East
Jeong et al. 2019	Gagauz	Europe: East
Lazaridis et al. 2014	Hungarian	Europe: East
Lazaridis et al. 2014	Lithuanian	Europe: East
Jeong et al. 2019	Moldavian	Europe: East
Mallick et al. 2016	Polish.DG	Europe: East
Lazaridis et al. 2016	Romanian	Europe: East
Jeong et al. 2019 / Lazaridis et al. 2014	Ukrainian	Europe: East
Lazaridis et al. 2014	Kyrgyz_Kyrgyzstan	Asia: Central
Jeong et al. 2019 / Lazaridis et al. 2014	Tajik	Asia: Central
Lazaridis et al. 2014	Turkmen	Asia: Central
Jeong et al. 2019 / Lazaridis et al. 2014	Uzbek	Asia: Central
Jeong et al. 2019	Kyrgyz_Tajikistan	Asia: Central
Patterson et al. 2012	Uyghur	Asia: Central
Jeong et al. 2019	Kazakh	Asia: Central
Jeong et al. 2019 / Lazaridis et al. 2014	Altaian	Asia: Central
Patterson et al. 2012 / Wang et al. 2021	Han	Asia: East
Patterson et al. 2012	Japanese	Asia: East
Patterson et al. 2012	Kalash	Asia: South
Lazaridis et al. 2014	Korean	Asia: East
Patterson et al. 2012	Makrani	Asia: South
Patterson et al. 2012	Mongola	Asia: East
Mondal et al. 2016	ONG.SG	Asia: South
Patterson et al. 2012 / Jeong et al. 2019	Russian	Europe: East
Patterson et al. 2012	She	Asia: East
Lazaridis et al. 2014	Thai	Asia: Southeast
Jeong et al. 2019 / Lazaridis et al. 2014	Tubalar	Asia: Central
Skoglund et al. 2016	Vietnamese	Asia: Southeast
Lazaridis et al. 2014	Ami	Asia: East
Lazaridis et al. 2014	Itelmen	Asia: East
Skoglund et al. 2016	Kankanaey	Asia: Southeast
Skoglund et al. 2016	Malay	Asia: Southeast
Patterson et al. 2012	Miao	Asia: East
Skoglund et al. 2016	Murut	Asia: Southeast
Patterson et al. 2012	Pathan	Asia: South
Lazaridis et al. 2014	Punjabi	Asia: South
Patterson et al. 2012	Tu	Asia: East
Lazaridis et al. 2014	Ulchi	Asia: East
Patterson et al. 2012	Yakut	Asia: East
Patterson et al. 2012	Yi	Asia: East
Patterson et al. 2012	Brahui	Asia: South
Article	Ancient populations	Acronym /information
Raghavan et al. 2014	Russia_MA1_HG.SG
Pruefer et al. 2017	Luxembourg_Loschbour.DG	WHG
Fu et al. 2016	France_Rochedane_published	WHG
Mathieson et al. 2018	Germany_Falkenstein	WHG
Mathieson et al. 2018	France_Rochedane	WHG
Olalde et al. 2014	Spain_HG_published.SG	WHG
Gonzales-Fortes et al. 2017	Spain_HG.SG	WHG
Mathieson et al. 2015 / Lipson et al. 2017	Hungary_EN_HG_Koros	WHG
Jones et al. 2015	Switzerland_Bichon.SG	WHG
Jones et al. 2015	Georgia_Kotias.SG	CHG
Jones et al. 2015	Georgia_Satsurblia.SG	CHG
Lazaridis et al. 2016	Israel_PPNB	Levant_N
Lazaridis et al. 2016	Jordan_PPNB	Levant_N
Lazaridis et al. 2016	Jordan_PPNC	Levant_N
Mathieson et al. 2015	Russia_HG_Samara	EHG
Mittnik et al. 2018	Russia_EHG	EHG
Mathieson et al. 2015	Russia_HG_Karelia	EHG
Mathieson et al. 2015 / Haak et al. 2015 / Mittnik et al. 2018	Sweden_Motala_HG
Lazaridis et al. 2016	Israel_Natufian_published
van de Loosdrecht et al. 2018	Morocco_Iberomaurusian
Fregel et al. 2018	Morocco_EN.SG
Fregel et al. 2018	Morocco_LN.SG
Mathieson et al. 2015	Turkey_N
Lazaridis et al. 2016 / Narasimhan et al. 2019	Iran_GanjDareh_N
Mathieson et al. 2015 / Haak et al. 2015 / Narasimhan et al. 2019	Russia_Samara_EBA_Yamnaya
Lazaridis et al. 2016	Armenia_EBA
Lazaridis et al. 2016	Armenia_C
Fernandes et al. 2020 / Marcus et al. 2020	Italy_Sardinia_EBA
Mathieson et al. 2018 / Lazaridis et al. 2017	Greece_Peloponnese_N
Lazaridis et al. 2017	Greece_Minoan_Odigitria
Lazaridis et al. 2017	Greece_Minoan_Lassithi
Lazaridis et al. 2017	Greece_BA_Mycenaean
Haber et al. 2017	Lebanon_MBA.SG
Haber et al. 2020	Lebanon_Hellenistic.SG
Fu et al. 2014	Russia_Ust_Ishim_HG_published.DG
Fernandes et al. 2020	Italy_Sicily_LBA
Fernandes et al. 2020	Italy_Sicily_EBA
Fernandes et al. 2020	Italy_Sicily_MN
Reitsema et al. 2022	REIT_Himera_480BCE_3	manually merged with the Allen ancient DNA resource database
Reitsema et al. 2022	REIT_Himera_480BCE_4	manually merged with the Allen ancient DNA resource database
Reitsema et al. 2022	REIT_Himera_480BCE_1	manually merged with the Allen ancient DNA resource database
Reitsema et al. 2022	REIT_Himera_480BCE_2	manually merged with the Allen ancient DNA resource database
Reitsema et al. 2022	REIT_Himera_480BCE_5	manually merged with the Allen ancient DNA resource database
Reitsema et al. 2022	REIT_Sicily_IA	manually merged with the Allen ancient DNA resource database
Reitsema et al. 2022	REIT_EastNecropolis	manually merged with the Allen ancient DNA resource database
Reitsema et al. 2022	REIT_Himera409BCE	manually merged with the Allen ancient DNA resource database
Reitsema et al. 2022	REIT_HimeraCivilians	manually merged with the Allen ancient DNA resource database
Ringbauer et al. 2025	Italy_Sicily_MBA	manually merged with the Allen ancient DNA resource database
Ringbauer et al. 2025	Italy_Sicily_MBA_o_Africa	manually merged with the Allen ancient DNA resource database
Ringbauer et al. 2025	Italy_Sicily_Punic_Early	manually merged with the Allen ancient DNA resource database
Ringbauer et al. 2025	Italy_Sicily_Punic_Late	manually merged with the Allen ancient DNA resource database
Ringbauer et al. 2025	Italy_Sicily_Punic_Roman	manually merged with the Allen ancient DNA resource database
Ringbauer et al. 2025	Italy_Sicily_Roman	manually merged with the Allen ancient DNA resource database
References:
Amorim CEG et al. 2018 Understanding 6th-century barbarian social organization and migration through paleogenomics. Nat. Commun. 9, 3547. (doi:10.1038/s41467-018-06024-4)
Antonio ML et al. 2019 Ancient Rome: A genetic crossroads of Europe and the Mediterranean. Science 366, 708–714. (doi:10.1126/science.aay6826)
Biagini SA, Solé-Morata N, Matisoo-Smith E, Zalloua P, Comas D, Calafell F. 2019 People from Ibiza: an unexpected isolate in the Western Mediterranean. Eur. J. Hum. Genet. 27, 941–951. (doi:10.1038/s41431-019-0361-1)
Fernandes DM et al. 2020 The spread of steppe and Iranian-related ancestry in the islands of the western Mediterranean. Nat Ecol Evol 4, 334–345. (doi:10.1038/s41559-020-1102-0)
Fregel R et al. 2018 Ancient genomes from North Africa evidence prehistoric migrations to the Maghreb from both the Levant and Europe. Proc. Natl. Acad. Sci. U. S. A. 115, 6774–6779. (doi:10.1073/pnas.1800851115)
Fu Q et al. 2016 The genetic history of Ice Age Europe. Nature 534, 200–205. (doi:10.1038/nature17993)
González-Fortes G et al. 2017 Paleogenomic Evidence for Multi-generational Mixing between Neolithic Farmers and Mesolithic Hunter-Gatherers in the Lower Danube Basin. Curr. Biol. 27, 1801–1810.e10. (doi:10.1016/j.cub.2017.05.023)
Haak W et al. 2015 Massive migration from the steppe was a source for Indo-European languages in Europe. Nature 522, 207–211. (doi:10.1038/nature14317)
Haber M et al. 2017 Continuity and Admixture in the Last Five Millennia of Levantine History from Ancient Canaanite and Present-Day Lebanese Genome Sequences. Am. J. Hum. Genet. 101, 274–282. (doi:10.1016/j.ajhg.2017.06.013)
Haber M et al. 2020 A Genetic History of the Near East from an aDNA Time Course Sampling Eight Points in the Past 4,000 Years. Am. J. Hum. Genet. 107, 149–157. (doi:10.1016/j.ajhg.2020.05.008)
Jeong C et al. 2019 The genetic history of admixture across inner Eurasia. Nat Ecol Evol 3, 966–976. (doi:10.1038/s41559-019-0878-2)
Jones ER et al. 2015 Upper Palaeolithic genomes reveal deep roots of modern Eurasians. Nat. Commun. 6, 8912. (doi:10.1038/ncomms9912)
Krzewińska M et al. 2018 Genomic and Strontium Isotope Variation Reveal Immigration Patterns in a Viking Age Town. Curr. Biol. 28, 2730–2738.e10. (doi:10.1016/j.cub.2018.06.053)
Lazaridis I et al. 2014 Ancient human genomes suggest three ancestral populations for present-day Europeans. Nature 513, 409–413. (doi:10.1038/nature13673)
Lazaridis I et al. 2016 Genomic insights into the origin of farming in the ancient Near East. Nature 536, 419–424. (doi:10.1038/nature19310)
Lazaridis I et al. 2017 Genetic origins of the Minoans and Mycenaeans. Nature 548, 214–218. (doi:10.1038/nature23310)
Lipson M et al. 2017 Parallel palaeogenomic transects reveal complex genetic history of early European farmers. Nature 551, 368–372. (doi:10.1038/nature24476)
Mallick S et al. 2016 The Simons Genome Diversity Project: 300 genomes from 142 diverse populations. Nature 538, 201–206. (doi:10.1038/nature18964)
Marcus JH et al. 2020 Genetic history from the Middle Neolithic to present on the Mediterranean island of Sardinia. Nat. Commun. 11, 939. (doi:10.1038/s41467-020-14523-6)
Margaryan A et al. 2020 Population genomics of the Viking world. Nature 585, 390–396. (doi:10.1038/s41586-020-2688-8)
Mathieson I et al. 2015 Genome-wide patterns of selection in 230 ancient Eurasians. Nature 528, 499–503. (doi:10.1038/nature16152)
Mathieson I et al. 2018 The genomic history of southeastern Europe. Nature 555, 197–203. (doi:10.1038/nature25778)
Meyer M et al. 2012 A high-coverage genome sequence from an archaic Denisovan individual. Science 338, 222–226. (doi:10.1126/science.1224344)
Mittnik A et al. 2018 The genetic prehistory of the Baltic Sea region. Nat. Commun. 9, 442. (doi:10.1038/s41467-018-02825-9)
Mondal M et al. 2016 Genomic analysis of Andamanese provides insights into ancient human migration into Asia and adaptation. Nat. Genet. 48, 1066–1070. (doi:10.1038/ng.3621)
Narasimhan VM et al. 2019 The formation of human populations in South and Central Asia. Science 365. (doi:10.1126/science.aat7487)
Olalde I et al. 2014 Derived immune and ancestral pigmentation alleles in a 7,000-year-old Mesolithic European. Nature 507, 225–228. (doi:10.1038/nature12960)
Olalde I et al. 2019 The genomic history of the Iberian Peninsula over the past 8000 years. Science 363, 1230–1234. (doi:10.1126/science.aav4040)
Patterson N, Moorjani P, Luo Y, Mallick S, Rohland N, Zhan Y, Genschoreck T, Webster T, Reich D. 2012 Ancient admixture in human history. Genetics 192, 1065–1093. (doi:10.1534/genetics.112.145037)
Pickrell JK et al. 2012 The genetic prehistory of southern Africa. Nat. Commun. 3, 1143. (doi:10.1038/ncomms2140)
Prüfer K et al. 2014 The complete genome sequence of a Neanderthal from the Altai Mountains. Nature 505, 43–49. (doi:10.1038/nature12886)
Prüfer K et al. 2017 A high-coverage Neandertal genome from Vindija Cave in Croatia. Science 358, 655–658. (doi:10.1126/science.aao1887)
Raghavan M et al. 2014 Upper Palaeolithic Siberian genome reveals dual ancestry of Native Americans. Nature 505, 87–91. (doi:10.1038/nature12736)
Reitsema LJ et al. 2022 The diverse genetic origins of a Classical period Greek army. Proc. Natl. Acad. Sci. U. S. A. 119, e2205272119. (doi:10.1073/pnas.2205272119)
Saag L et al. 2019 The Arrival of Siberian Ancestry Connecting the Eastern Baltic to Uralic Speakers further East. Curr. Biol. 29, 1701–1711.e16. (doi:10.1016/j.cub.2019.04.026)
Ringbauer, Harald, et al. 2025 Punic people were genetically diverse with almost no Levantine ancestors. Nature 1-9. (https://doi.org/10.1038/s41586-025-08913-3)
Skoglund P et al. 2016 Genomic insights into the peopling of the Southwest Pacific. Nature 538, 510–513. (doi:10.1038/nature19844)
Skoglund P et al. 2017 Reconstructing Prehistoric African Population Structure. Cell 171, 59–71.e21. (doi:10.1016/j.cell.2017.08.049)
van de Loosdrecht M et al. 2018 Pleistocene North African genomes link Near Eastern and sub-Saharan African human populations. Science 360, 548–552. (doi:10.1126/science.aar8380)
Veeramah KR et al. 2018 Population genomic analysis of elongated skulls reveals extensive female-biased immigration in Early Medieval Bavaria. Proc. Natl. Acad. Sci. U. S. A. 115, 3494–3499. (doi:10.1073/pnas.1719880115)
Vyas DN, Al-Meeri A, Mulligan CJ. 2017 Testing support for the northern and southern dispersal routes out of Africa: an analysis of Levantine and southern Arabian populations. Am. J. Phys. Anthropol. 164, 736–749. (doi:10.1002/ajpa.23312)
Wang C-C et al. 2021 Genomic insights into the formation of human populations in East Asia. Nature 591, 413–419. (doi:10.1038/s41586-021-03336-2)
