# Supplementary material for: Genetic histories of individuals from multi-faith medieval Sicily
Source: PLoS One. 2026 Jun 24;21(6):e0350298. doi: 10.1371/journal.pone.0350298 (PMC13293407; doi:10.1371/journal.pone.0350298)
Supplement: S3 Table — List of modern African populations from Sandoval-Velasco et al. (2023) that were used in this study. (XLSX) [file pone.0350298.s005.xlsx]

## Sheet: S3 Table.Africanpopulations
Supplementary S3 Table: List of modern African populations from Sandoval-Velasco et al. (2023) that were used in this study (Fig 4)
Article	Group	Country
Sandoval-Velasco et al. 2023	Afar	Ethiopia
Sandoval-Velasco et al. 2023	Ahizi	Ivory Coast
Sandoval-Velasco et al. 2023	Akans	Ghana
Sandoval-Velasco et al. 2023	Akele	Gabon
Sandoval-Velasco et al. 2023	Amaxhosa	South Africa
Sandoval-Velasco et al. 2023	Amhara	Ethiopia
Sandoval-Velasco et al. 2023	Anuak	Ethiopia
Sandoval-Velasco et al. 2023	Ariblacksmith	Ethiopia
Sandoval-Velasco et al. 2023	Aricultivator	Ethiopia
Sandoval-Velasco et al. 2023	Badwee	Cameroon
Sandoval-Velasco et al. 2023	Bakota	Gabon
Sandoval-Velasco et al. 2023	Bambara	Mali
Sandoval-Velasco et al. 2023	Bantu	Cameroon
Sandoval-Velasco et al. 2023	Bapunu	Gabon
Sandoval-Velasco et al. 2023	Bariba	Benin
Sandoval-Velasco et al. 2023	Bateke	Gabon
Sandoval-Velasco et al. 2023	Bekwil	Gabon
Sandoval-Velasco et al. 2023	Benga	Gabon
Sandoval-Velasco et al. 2023	Bitonga	Mozambique
Sandoval-Velasco et al. 2023	Changana	Mozambique
Sandoval-Velasco et al. 2023	Chonyi	Kenya
Sandoval-Velasco et al. 2023	Chopi	Mozambique
Sandoval-Velasco et al. 2023	Duma	Gabon
Sandoval-Velasco et al. 2023	Esan	Nigeria
Sandoval-Velasco et al. 2023	Eshira	Gabon
Sandoval-Velasco et al. 2023	Esomali	Somalia
Sandoval-Velasco et al. 2023	Eviya	Gabon
Sandoval-Velasco et al. 2023	Fang	Gabon
Sandoval-Velasco et al. 2023	Fon	Benin
Sandoval-Velasco et al. 2023	Galoa	Gabon
Sandoval-Velasco et al. 2023	Ganguela	Angola
Sandoval-Velasco et al. 2023	Giriama	Kenya
Sandoval-Velasco et al. 2023	Guiganakgal	Botswana
Sandoval-Velasco et al. 2023	Gumuz	Ethiopia
Sandoval-Velasco et al. 2023	Jola	Gambia
Sandoval-Velasco et al. 2023	Jola	Gambia
Sandoval-Velasco et al. 2023	Juhoansi	Namibia
Sandoval-Velasco et al. 2023	Kambe	Kenya
Sandoval-Velasco et al. 2023	Kasem	Ghana
Sandoval-Velasco et al. 2023	Kauma	Kenya
Sandoval-Velasco et al. 2023	Khwe	South Africa
Sandoval-Velasco et al. 2023	Kimbundu	Angola
Sandoval-Velasco et al. 2023	Kongo	Angola
Sandoval-Velasco et al. 2023	Luhya	Kenya
Sandoval-Velasco et al. 2023	Makhuwa	Mozambique
Sandoval-Velasco et al. 2023	Makina	Gabon
Sandoval-Velasco et al. 2023	Malawi	Malawi
Sandoval-Velasco et al. 2023	Malinke	Mali
Sandoval-Velasco et al. 2023	Mandinka	Gambia
Sandoval-Velasco et al. 2023	Manjago	Gambia
Sandoval-Velasco et al. 2023	Manyika	Mozambique
Sandoval-Velasco et al. 2023	Masaai	Kenya
Sandoval-Velasco et al. 2023	Mende	Sierra Leone
Sandoval-Velasco et al. 2023	Mossi	Burkina Faso
Sandoval-Velasco et al. 2023	Mwani	Mozambique
Sandoval-Velasco et al. 2023	Mzigua	Tanzania
Sandoval-Velasco et al. 2023	Nankam	Ghana
Sandoval-Velasco et al. 2023	Ndau	Mozambique
Sandoval-Velasco et al. 2023	Ndumu	Gabon
Sandoval-Velasco et al. 2023	Nyaneka	Angola
Sandoval-Velasco et al. 2023	Nyanja	Mozambique
Sandoval-Velasco et al. 2023	Nzebi	Gabon
Sandoval-Velasco et al. 2023	Nzime	Cameroon
Sandoval-Velasco et al. 2023	Obamba	Gabon
Sandoval-Velasco et al. 2023	Okande	Gabon
Sandoval-Velasco et al. 2023	Oromo	Ethiopia
Sandoval-Velasco et al. 2023	Orungu	Gabon
Sandoval-Velasco et al. 2023	Ovimbundu	Angola
Sandoval-Velasco et al. 2023	Ronga	Mozambique
Sandoval-Velasco et al. 2023	Sebantu	South Africa
Sandoval-Velasco et al. 2023	Semi-Bantu	Cameroon
Sandoval-Velasco et al. 2023	Sena	Mozambique
Sandoval-Velasco et al. 2023	Serehule	Gambia
Sandoval-Velasco et al. 2023	Serere	Gambia
Sandoval-Velasco et al. 2023	Shake	Gabon
Sandoval-Velasco et al. 2023	Somali	Somalia
Sandoval-Velasco et al. 2023	Sudanese	South Sudan
Sandoval-Velasco et al. 2023	Swbantu	Namibia
Sandoval-Velasco et al. 2023	Tsogo	Gabon
Sandoval-Velasco et al. 2023	Tswa	Mozambique
Sandoval-Velasco et al. 2023	Tygray	Ethiopia
Sandoval-Velasco et al. 2023	Umbundu	Angola
Sandoval-Velasco et al. 2023	Wabondei	Tanzania
Sandoval-Velasco et al. 2023	Wasambaa	Tanzania
Sandoval-Velasco et al. 2023	Wolayta	Ethiopia
Sandoval-Velasco et al. 2023	Wollof	Gambia
Sandoval-Velasco et al. 2023	Xun	South Africa
Sandoval-Velasco et al. 2023	Yacouba	Ivory Coast
Sandoval-Velasco et al. 2023	Yao	Mozambique
Sandoval-Velasco et al. 2023	Yoruba	Benin
Sandoval-Velasco et al. 2023	Yoruba	Nigeria
